# Supplementary material for: (Z)-N-(3-Nicotinoyl-1,3-thia­zolidin-2-yl­idene)cyanamide
Source: Acta Crystallogr Sect E Struct Rep Online. 2010 Apr 24;66(Pt 5):o1158. doi: 10.1107/S1600536810014406 (PMC2979225; doi:10.1107/S1600536810014406)
Supplement: Supplementary file 1 [file e-66-o1158-sup1.cif]

##############################################################################
###                                                                        ###
###        Electronic paper (Acta Crystallographica Section E)             ###
###                                                                        ###
##############################################################################
#                                                                            #
# This CIF contains the data in a paper accepted for publication in Acta     #
# Crystallographica Section E. It conforms to the requirements of Notes      #
# for Authors for Section E, and has been peer reviewed under the auspices   #
# of the IUCr Commission on Journals.                                        #
#                                                                            #
# Full details of the Crystallographic Information File format               #
# are given in the paper "The Crystallographic Information File (CIF):       #
# a New Standard Archive File for Crystallography" by S. R. Hall, F. H.      #
# Allen and I. D. Brown [Acta Cryst. (1991), A47, 655-685].                  #
#                                                                            #
# The current version of the core CIF dictionary is obtainable from          #
# ftp://ftp.iucr.org/pub/cif_core.dic. The current version number is 2.4.    #
#                                                                            #
# Software is freely available for graphical display of the structure(s) in  #
# this CIF.  For information consult the CIF home page http://www.iucr.org/  #
# cif/home.html                                                              #
#                                                                            #
# This file may be used for bona fide research purposes within the           #
# scientific community so long as proper attribution is given to the journal # 
# article from which it was obtained.                                        #
#                                                                            #
##############################################################################
                                             
data_I
_audit_creation_method     SHELXL-97
_chemical_name_systematic
;
(<i>Z</i>)-<i>N</i>-(3-Nicotinoyl-1,3-thiazolidin-2-ylidene)cyanamide
;
_chemical_name_common     ?
_chemical_formula_moiety     'C10 H8 N4 O S'
_chemical_formula_sum     'C10 H8 N4 O S'
_chemical_formula_iupac     'C10 H8 N4 O S'
_chemical_formula_weight     232.26
_chemical_melting_point     ?
_symmetry_cell_setting     Monoclinic
_symmetry_space_group_name_H-M     'P 21/c'
_symmetry_space_group_name_Hall     '-P 2ybc'
loop_
    _symmetry_equiv_pos_as_xyz
    'x, y, z'
    '-x, y+1/2, -z+1/2'
    '-x, -y, -z'
    'x, -y-1/2, z-1/2'
_cell_length_a     5.9180(12)
_cell_length_b     15.182(3)
_cell_length_c     11.448(2)
_cell_angle_alpha     90.00
_cell_angle_beta     94.62(3)
_cell_angle_gamma     90.00
_cell_volume     1025.2(4)
_cell_formula_units_Z     4
_cell_measurement_reflns_used     3351
_cell_measurement_theta_min     1.3413
_cell_measurement_theta_max     27.4714
_cell_measurement_temperature     173(2)
_exptl_crystal_description     'needle'
_exptl_crystal_colour     'Colorless'
_exptl_crystal_size_max     0.17
_exptl_crystal_size_mid     0.07
_exptl_crystal_size_min     0.05
_exptl_crystal_density_diffrn     1.505
_exptl_crystal_density_meas     ?
_exptl_crystal_density_method     'not measured'
_exptl_crystal_F_000     480
_exptl_absorpt_coefficient_mu     0.298
_exptl_absorpt_correction_type     multi-scan
_exptl_absorpt_process_details     '(CrystalClear; Rigaku, 2007)'
_exptl_absorpt_correction_T_min     0.9511
_exptl_absorpt_correction_T_max     0.9853
_exptl_special_details
;
;
_diffrn_ambient_temperature     173(2)
_diffrn_radiation_type     MoK\a
_diffrn_radiation_wavelength     0.71073
_diffrn_radiation_source     'Sealed Tube'
_diffrn_radiation_monochromator     'Graphite Monochromator'
_diffrn_measurement_device_type     'Rigaku Mercury CCD/AFC'
_diffrn_measurement_method     '\f and \w'
_diffrn_detector_area_resol_mean     ?
_diffrn_reflns_number     7491
_diffrn_reflns_av_R_equivalents     0.0536
_diffrn_reflns_av_sigmaI/netI     0.0381
_diffrn_reflns_theta_min     2.23
_diffrn_reflns_theta_max     25.01
_diffrn_reflns_theta_full     25.01
_diffrn_measured_fraction_theta_max     0.999
_diffrn_measured_fraction_theta_full     0.999
_diffrn_reflns_limit_h_min     -6
_diffrn_reflns_limit_h_max     7
_diffrn_reflns_limit_k_min     -18
_diffrn_reflns_limit_k_max     18
_diffrn_reflns_limit_l_min     -13
_diffrn_reflns_limit_l_max     13
_diffrn_standards_number     0
_diffrn_standards_interval_count     .
_diffrn_standards_interval_time     .
_diffrn_standards_decay_%     ?
_refine_special_details
;
Refinement of <i>F</i>^2^ against ALL reflections. The weighted <i>R</i>-factor
wR and goodness of fit <i>S</i> are based on <i>F</i>^2^, conventional
<i>R</i>-factors <i>R</i> are based on <i>F</i>, with <i>F</i> set to zero for
negative <i>F</i>^2^. The threshold expression of <i>F</i>^2^ >
\s(<i>F</i>^2^) is used only for calculating <i>R</i>-factors(gt) etc. and is
not relevant to the choice of reflections for refinement. <i>R</i>-factors
based on <i>F</i>^2^ are statistically about twice as large as those based on
<i>F</i>, and <i>R</i>- factors based on ALL data will be even larger.
;
_reflns_number_total     1799
_reflns_number_gt     1699
_reflns_threshold_expression     I>2sigma(I)
_refine_ls_structure_factor_coef     Fsqd
_refine_ls_matrix_type     full
_refine_ls_R_factor_all     0.0469
_refine_ls_R_factor_gt     0.0433
_refine_ls_wR_factor_gt     0.0926
_refine_ls_wR_factor_ref     0.0945
_refine_ls_goodness_of_fit_ref     1.148
_refine_ls_restrained_S_all     1.148
_refine_ls_number_reflns     1799
_refine_ls_number_parameters     145
_refine_ls_number_restraints     0
_refine_ls_hydrogen_treatment     constr
_refine_ls_weighting_scheme     calc
_refine_ls_weighting_details
         'calc w=1/[\s^2^(Fo^2^)+(0.0269P)^2^+0.7053P] where P=(Fo^2^+2Fc^2^)/3'
_atom_sites_solution_hydrogens     geom
_atom_sites_solution_primary     direct
_atom_sites_solution_secondary     difmap
_refine_ls_shift/su_max     0.001
_refine_ls_shift/su_mean     0.000
_refine_diff_density_max     0.283
_refine_diff_density_min     -0.191
_refine_ls_extinction_method     none
_refine_ls_extinction_coef     ?
loop_
    _atom_type_symbol
    _atom_type_description
    _atom_type_scat_dispersion_real
    _atom_type_scat_dispersion_imag
    _atom_type_scat_source
    'C' 'C' 0.0033 0.0016
                         'International Tables Vol C Tables 4.2.6.8 and 6.1.1.4'
    'H' 'H' 0.0000 0.0000
                         'International Tables Vol C Tables 4.2.6.8 and 6.1.1.4'
    'N' 'N' 0.0061 0.0033
                         'International Tables Vol C Tables 4.2.6.8 and 6.1.1.4'
    'O' 'O' 0.0106 0.0060
                         'International Tables Vol C Tables 4.2.6.8 and 6.1.1.4'
    'S' 'S' 0.1246 0.1234
                         'International Tables Vol C Tables 4.2.6.8 and 6.1.1.4'
_computing_data_collection     'CrystalClear (Rigaku, 2007)'
_computing_cell_refinement     'CrystalClear (Rigaku, 2007)'
_computing_data_reduction     'CrystalClear (Rigaku, 2007)'
_computing_structure_solution     'SHELXS97 (Sheldrick, 2008)'
_computing_structure_refinement     'SHELXL97 (Sheldrick, 2008)'
_computing_molecular_graphics     'SHELXL97 (Sheldrick, 2008)'
_computing_publication_material     'SHELXTL (Sheldrick, 2008)'
loop_
    _atom_site_type_symbol
    _atom_site_label
    _atom_site_fract_x
    _atom_site_fract_y
    _atom_site_fract_z
    _atom_site_U_iso_or_equiv
    _atom_site_adp_type
    _atom_site_calc_flag
    _atom_site_refinement_flags
    _atom_site_occupancy
    _atom_site_disorder_assembly
    _atom_site_disorder_group
    S S1 0.07382(9) 0.71271(4) 0.18314(5) 0.02782(18) Uani d . 1 . .
    O O1 0.6823(2) 0.58746(10) -0.01165(14) 0.0305(4) Uani d . 1 . .
    N N1 0.0795(3) 0.54439(13) -0.29129(17) 0.0316(5) Uani d . 1 . .
    N N2 0.3613(3) 0.63953(12) 0.05512(15) 0.0230(4) Uani d . 1 . .
    N N3 0.0875(3) 0.72532(12) -0.05117(15) 0.0253(4) Uani d . 1 . .
    N N4 -0.2685(4) 0.81222(15) -0.06511(18) 0.0426(6) Uani d . 1 . .
    C C1 0.5188(4) 0.60983(14) -0.2489(2) 0.0264(5) Uani d . 1 . .
    H H1A 0.6663 0.6306 -0.2347 0.032 Uiso calc R 1 . .
    C C2 0.4329(4) 0.58936(16) -0.3616(2) 0.0318(5) Uani d . 1 . .
    H H2A 0.5202 0.5972 -0.4248 0.038 Uiso calc R 1 . .
    C C3 0.2154(4) 0.55716(16) -0.3780(2) 0.0338(6) Uani d . 1 . .
    H H3B 0.1591 0.5434 -0.4540 0.041 Uiso calc R 1 . .
    C C4 0.1635(4) 0.56544(14) -0.1829(2) 0.0262(5) Uani d . 1 . .
    H H4A 0.0720 0.5573 -0.1214 0.031 Uiso calc R 1 . .
    C C5 0.3806(3) 0.59877(13) -0.15738(19) 0.0217(5) Uani d . 1 . .
    C C6 0.4871(4) 0.60973(13) -0.03604(19) 0.0228(5) Uani d . 1 . .
    C C7 0.4663(4) 0.63253(15) 0.17646(18) 0.0254(5) Uani d . 1 . .
    H H7A 0.5699 0.6811 0.1940 0.030 Uiso calc R 1 . .
    H H7B 0.5496 0.5777 0.1871 0.030 Uiso calc R 1 . .
    C C8 0.2732(4) 0.63538(15) 0.25500(19) 0.0268(5) Uani d . 1 . .
    H H8A 0.3252 0.6557 0.3329 0.032 Uiso calc R 1 . .
    H H8B 0.2048 0.5777 0.2611 0.032 Uiso calc R 1 . .
    C C9 0.1716(3) 0.69261(14) 0.04735(19) 0.0222(5) Uani d . 1 . .
    C C10 -0.1045(4) 0.77156(15) -0.05189(18) 0.0280(5) Uani d . 1 . .
loop_
    _atom_site_aniso_label
    _atom_site_aniso_U_11
    _atom_site_aniso_U_22
    _atom_site_aniso_U_33
    _atom_site_aniso_U_12
    _atom_site_aniso_U_13
    _atom_site_aniso_U_23
    S1 0.0233(3) 0.0389(4) 0.0215(3) 0.0052(2) 0.0034(2) -0.0013(2)
    O1 0.0204(9) 0.0388(9) 0.0324(9) 0.0057(7) 0.0024(6) 0.0012(7)
    N1 0.0276(11) 0.0311(11) 0.0363(12) -0.0026(8) 0.0029(9) -0.0036(9)
    N2 0.0185(9) 0.0278(10) 0.0228(10) 0.0038(7) 0.0023(7) 0.0007(8)
    N3 0.0237(10) 0.0293(10) 0.0232(10) 0.0055(8) 0.0044(7) 0.0029(8)
    N4 0.0399(13) 0.0566(14) 0.0306(12) 0.0207(12) -0.0015(9) -0.0012(10)
    C1 0.0205(11) 0.0250(11) 0.0342(13) -0.0001(9) 0.0058(9) -0.0007(10)
    C2 0.0334(14) 0.0362(13) 0.0272(13) 0.0006(11) 0.0104(10) -0.0007(10)
    C3 0.0368(14) 0.0371(14) 0.0272(13) -0.0029(11) 0.0006(10) -0.0058(10)
    C4 0.0252(12) 0.0246(11) 0.0300(12) 0.0030(9) 0.0088(9) 0.0000(9)
    C5 0.0192(11) 0.0197(10) 0.0267(11) 0.0029(8) 0.0037(8) 0.0000(9)
    C6 0.0202(12) 0.0202(11) 0.0286(12) -0.0009(9) 0.0057(9) 0.0007(9)
    C7 0.0232(12) 0.0272(11) 0.0252(12) 0.0028(9) -0.0014(9) -0.0013(9)
    C8 0.0259(12) 0.0303(12) 0.0237(12) -0.0016(10) -0.0014(9) 0.0030(9)
    C9 0.0176(11) 0.0222(10) 0.0270(12) -0.0015(9) 0.0034(9) -0.0004(9)
    C10 0.0311(13) 0.0344(12) 0.0187(11) 0.0057(11) 0.0037(9) -0.0003(9)
_geom_special_details
;
All esds (except the esd in the dihedral angle between two l.s. planes) are
estimated using the full covariance matrix. The cell esds are taken into
account individually in the estimation of esds in distances, angles and
torsion angles; correlations between esds in cell parameters are only used
when they are defined by crystal symmetry. An approximate (isotropic)
treatment of cell esds is used for estimating esds involving l.s. planes.
;
loop_
    _geom_bond_atom_site_label_1
    _geom_bond_atom_site_label_2
    _geom_bond_site_symmetry_2
    _geom_bond_distance
    _geom_bond_publ_flag
    S1 C9 . 1.729(2) ?
    S1 C8 . 1.814(2) ?
    O1 C6 . 1.214(3) ?
    N1 C4 . 1.338(3) ?
    N1 C3 . 1.342(3) ?
    N2 C9 . 1.379(3) ?
    N2 C6 . 1.405(3) ?
    N2 C7 . 1.479(3) ?
    N3 C9 . 1.295(3) ?
    N3 C10 . 1.335(3) ?
    N4 C10 . 1.150(3) ?
    C1 C2 . 1.383(3) ?
    C1 C5 . 1.391(3) ?
    C1 H1A . 0.9300 ?
    C2 C3 . 1.376(3) ?
    C2 H2A . 0.9300 ?
    C3 H3B . 0.9300 ?
    C4 C5 . 1.390(3) ?
    C4 H4A . 0.9300 ?
    C5 C6 . 1.488(3) ?
    C7 C8 . 1.510(3) ?
    C7 H7A . 0.9700 ?
    C7 H7B . 0.9700 ?
    C8 H8A . 0.9700 ?
    C8 H8B . 0.9700 ?
loop_
    _geom_angle_atom_site_label_1
    _geom_angle_atom_site_label_2
    _geom_angle_atom_site_label_3
    _geom_angle_site_symmetry_1
    _geom_angle_site_symmetry_3
    _geom_angle
    _geom_angle_publ_flag
    C9 S1 C8 . . 92.34(10) ?
    C4 N1 C3 . . 116.86(19) ?
    C9 N2 C6 . . 128.16(18) ?
    C9 N2 C7 . . 112.40(17) ?
    C6 N2 C7 . . 117.80(17) ?
    C9 N3 C10 . . 118.32(18) ?
    C2 C1 C5 . . 118.8(2) ?
    C2 C1 H1A . . 120.6 ?
    C5 C1 H1A . . 120.6 ?
    C3 C2 C1 . . 118.5(2) ?
    C3 C2 H2A . . 120.8 ?
    C1 C2 H2A . . 120.8 ?
    N1 C3 C2 . . 124.1(2) ?
    N1 C3 H3B . . 118.0 ?
    C2 C3 H3B . . 118.0 ?
    N1 C4 C5 . . 123.4(2) ?
    N1 C4 H4A . . 118.3 ?
    C5 C4 H4A . . 118.3 ?
    C4 C5 C1 . . 118.4(2) ?
    C4 C5 C6 . . 123.50(19) ?
    C1 C5 C6 . . 117.34(19) ?
    O1 C6 N2 . . 118.05(19) ?
    O1 C6 C5 . . 120.49(19) ?
    N2 C6 C5 . . 121.28(18) ?
    N2 C7 C8 . . 106.01(17) ?
    N2 C7 H7A . . 110.5 ?
    C8 C7 H7A . . 110.5 ?
    N2 C7 H7B . . 110.5 ?
    C8 C7 H7B . . 110.5 ?
    H7A C7 H7B . . 108.7 ?
    C7 C8 S1 . . 104.14(14) ?
    C7 C8 H8A . . 110.9 ?
    S1 C8 H8A . . 110.9 ?
    C7 C8 H8B . . 110.9 ?
    S1 C8 H8B . . 110.9 ?
    H8A C8 H8B . . 108.9 ?
    N3 C9 N2 . . 122.30(19) ?
    N3 C9 S1 . . 125.63(17) ?
    N2 C9 S1 . . 112.01(15) ?
    N4 C10 N3 . . 172.7(2) ?
loop_
    _geom_torsion_atom_site_label_1
    _geom_torsion_atom_site_label_2
    _geom_torsion_atom_site_label_3
    _geom_torsion_atom_site_label_4
    _geom_torsion_site_symmetry_1
    _geom_torsion_site_symmetry_2
    _geom_torsion_site_symmetry_3
    _geom_torsion_site_symmetry_4
    _geom_torsion
    _geom_torsion_publ_flag
    C5 C1 C2 C3 . . . . -1.3(3) ?
    C4 N1 C3 C2 . . . . 0.6(4) ?
    C1 C2 C3 N1 . . . . 0.2(4) ?
    C3 N1 C4 C5 . . . . -0.3(3) ?
    N1 C4 C5 C1 . . . . -0.8(3) ?
    N1 C4 C5 C6 . . . . -170.6(2) ?
    C2 C1 C5 C4 . . . . 1.6(3) ?
    C2 C1 C5 C6 . . . . 172.0(2) ?
    C9 N2 C6 O1 . . . . 157.6(2) ?
    C7 N2 C6 O1 . . . . -6.6(3) ?
    C9 N2 C6 C5 . . . . -27.3(3) ?
    C7 N2 C6 C5 . . . . 168.55(18) ?
    C4 C5 C6 O1 . . . . 135.5(2) ?
    C1 C5 C6 O1 . . . . -34.3(3) ?
    C4 C5 C6 N2 . . . . -39.5(3) ?
    C1 C5 C6 N2 . . . . 150.65(19) ?
    C9 N2 C7 C8 . . . . 34.3(2) ?
    C6 N2 C7 C8 . . . . -159.14(18) ?
    N2 C7 C8 S1 . . . . -36.57(19) ?
    C9 S1 C8 C7 . . . . 25.54(16) ?
    C10 N3 C9 N2 . . . . 175.9(2) ?
    C10 N3 C9 S1 . . . . -7.2(3) ?
    C6 N2 C9 N3 . . . . -2.5(3) ?
    C7 N2 C9 N3 . . . . 162.4(2) ?
    C6 N2 C9 S1 . . . . -179.73(17) ?
    C7 N2 C9 S1 . . . . -14.8(2) ?
    C8 S1 C9 N3 . . . . 175.7(2) ?
    C8 S1 C9 N2 . . . . -7.10(17) ?
    C9 N3 C10 N4 . . . . -178(2) ?
loop_
    _geom_hbond_atom_site_label_D
    _geom_hbond_atom_site_label_H
    _geom_hbond_atom_site_label_A
    _geom_hbond_site_symmetry_A
    _geom_hbond_distance_DH
    _geom_hbond_distance_HA
    _geom_hbond_distance_DA
    _geom_hbond_angle_DHA
    C2 H2A N4 4_675 0.93 2.52 3.383(3) 154.2
    C8 H8B N1 3_565 0.97 2.55 3.481(3) 162.1
data_global
_journal_date_recd_electronic     2010-04-18
_journal_date_accepted     2010-04-19
_journal_name_full     'Acta Crystallographica, Section E'
_journal_year     2010
_journal_volume     66
_journal_issue      5
_journal_page_first     o1158
_journal_page_last     o1158
_journal_paper_category     QO
_journal_coeditor_code     HG2674
_publ_contact_author_name     'Yunman Xie'
_publ_contact_author_address
;
Henan Chemical Industry Research Institute Co.Ltd.
Zhengzhou 450052,
People's Republic of China
;
_publ_contact_author_email     yunman_xie@yahoo.cn
_publ_contact_author_fax     '+86-371-67447774'
_publ_contact_author_phone     '+86-371-67447774'
_publ_section_title
;
(<i>Z</i>)-<i>N</i>-(3-Nicotinoyl-1,3-thiazolidin-2-ylidene)cyanamide
;
loop_
    _publ_author_name
    _publ_author_footnote
    _publ_author_address
    'Yun-Man Xie' .
;
Henan Chemical Industry Research Institute Co Ltd
Zhengzhou 450052,
People's Republic of China
;
    'Yu-Min Li' .
;
Henan Chemical Industry Research Institute Co Ltd
Zhengzhou 450052,
People's Republic of China
;
