# Supplementary material for: (Z)-N-(3-Nicotinoyl-1,3-thia­zolidin-2-yl­idene)cyanamide
Source: Acta Crystallogr Sect E Struct Rep Online. 2010 Apr 24;66(Pt 5):o1158. doi: 10.1107/S1600536810014406 (PMC2979225; doi:10.1107/S1600536810014406)
Supplement: Supplementary file 2 [file e-66-o1158-Isup2.hkl]

# 
# h,k,l, Fc-squared, Fo-squared, sigma(Fo-squared) and status flag 
# 
data_I
_shelx_title ' mx431 in P2(1)/c' 
_shelx_refln_list_code          4 
_shelx_F_calc_maximum      146.44 
_exptl_crystal_F_000       480.00 
_reflns_d_resolution_high  0.8406 
 
loop_ 
 _symmetry_equiv_pos_as_xyz 
 'x, y, z' 
 '-x, y+1/2, -z+1/2' 
 '-x, -y, -z' 
 'x, -y-1/2, z-1/2' 
 
_cell_length_a     5.9180 
_cell_length_b    15.1818 
_cell_length_c    11.4477 
_cell_angle_alpha  90.000 
_cell_angle_beta   94.618 
_cell_angle_gamma  90.000 
 
_shelx_F_squared_multiplier     1.000 
 
loop_ 
 _refln_index_h 
 _refln_index_k 
 _refln_index_l 
 _refln_F_squared_calc 
 _refln_F_squared_meas 
 _refln_F_squared_sigma 
 _refln_observed_status 
   1   0   0        1.39        2.47      1.27 o 
   2   0   0      710.33      656.16     15.11 o 
   3   0   0      195.08      204.82      5.42 o 
   4   0   0      175.79      191.67     11.81 o 
   5   0   0     1432.70     1313.38     49.60 o 
   6   0   0      158.55      168.88     14.69 o 
   7   0   0      521.42      522.52     42.34 o 
   1   1   0     4889.28     4866.91     48.66 o 
   2   1   0     1841.48     1785.40     36.53 o 
   3   1   0     3688.69     3807.78     57.06 o 
   4   1   0      123.31       89.67      5.38 o 
   5   1   0      178.11      179.94      9.23 o 
   6   1   0      200.39      200.72     18.99 o 
   7   1   0        0.37        5.88      4.73 o 
   0   2   0     2001.11     2004.63     28.23 o 
   1   2   0     5038.57     5065.29     40.95 o 
   2   2   0      312.96      264.53      7.07 o 
   3   2   0       40.64       32.75      2.65 o 
   4   2   0      142.54      137.87     11.73 o 
   5   2   0      440.68      415.93     17.47 o 
   6   2   0      399.58      412.02     23.19 o 
   1   3   0     1527.45     1447.05     17.03 o 
   2   3   0      512.75      548.98      7.49 o 
   3   3   0       66.32       45.86      3.01 o 
   4   3   0     1430.40     1492.21     36.41 o 
   5   3   0       28.79       21.65      2.35 o 
   6   3   0        0.05        3.24      5.27 o 
   0   4   0     3695.09     3786.13     47.34 o 
   1   4   0    21444.60    25071.07   1371.64 o 
   2   4   0       34.00       33.09      1.38 o 
   3   4   0        9.59       15.11      2.37 o 
   4   4   0      516.24      543.91     14.26 o 
   5   4   0       62.42       57.89      9.14 o 
   6   4   0      583.49      602.65     22.30 o 
   1   5   0      205.68      185.50      4.00 o 
   2   5   0     3705.00     3810.00     73.21 o 
   3   5   0      283.61      255.94      7.96 o 
   4   5   0       12.36       16.57      8.25 o 
   5   5   0      154.28      124.18     21.11 o 
   6   5   0       48.37       46.41      7.06 o 
   0   6   0     4929.94     4912.16    127.68 o 
   1   6   0       19.95       28.53      1.79 o 
   2   6   0      471.17      438.86     12.33 o 
   3   6   0       75.03       90.80      8.08 o 
   4   6   0      128.32      121.05     11.55 o 
   5   6   0      121.47      110.44     20.53 o 
   6   6   0        0.21        6.54      3.16 o 
   1   7   0       68.67       60.17      2.07 o 
   2   7   0     1045.43     1131.91     14.74 o 
   3   7   0        0.20        1.69      1.29 o 
   4   7   0       43.95       58.42      7.00 o 
   5   7   0       35.22       33.78      5.42 o 
   6   7   0        1.30        2.58      1.47 o 
   0   8   0      209.89      218.61     12.53 o 
   1   8   0     2047.75     2062.20     54.33 o 
   2   8   0      652.01      651.54     19.76 o 
   3   8   0        6.59       10.33      1.92 o 
   4   8   0       26.96       24.78      4.34 o 
   5   8   0      129.72       93.80      8.83 o 
   6   8   0       10.04       14.15      5.46 o 
   1   9   0      182.93      186.39      6.75 o 
   2   9   0      924.97      913.35     25.84 o 
   3   9   0      318.58      299.19      9.50 o 
   4   9   0      197.40      171.49      9.95 o 
   5   9   0        0.49       10.92      4.14 o 
   6   9   0      116.46      106.69     18.63 o 
   0  10   0      675.96      690.49     29.23 o 
   1  10   0      143.82      159.02      7.92 o 
   2  10   0      307.21      305.95     10.31 o 
   3  10   0        0.63        3.61      3.07 o 
   4  10   0       11.74       11.61      3.47 o 
   5  10   0       60.24       70.80      8.36 o 
   1  11   0       12.92       17.18      1.91 o 
   2  11   0       94.22       92.97      6.87 o 
   3  11   0      427.73      407.91     21.91 o 
   4  11   0      219.73      214.07     10.11 o 
   5  11   0       61.57       77.36      7.97 o 
   0  12   0     1047.43     1085.62     38.74 o 
   1  12   0      496.43      512.52     16.08 o 
   2  12   0      337.39      347.16     10.21 o 
   3  12   0       23.05       29.77      6.69 o 
   4  12   0        6.98        7.18      2.38 o 
   5  12   0      223.01      235.53     13.07 o 
   1  13   0      768.20      795.55     29.95 o 
   2  13   0      329.06      357.08     10.55 o 
   3  13   0       65.37       74.57      6.17 o 
   4  13   0      253.76      276.53     11.75 o 
   0  14   0      266.65      232.07     27.70 o 
   1  14   0      432.15      436.25     12.36 o 
   2  14   0        3.36        7.41      1.73 o 
   3  14   0       78.40       72.89      4.07 o 
   4  14   0      104.29       88.52      6.96 o 
   1  15   0        5.14        7.89      2.19 o 
   2  15   0        3.19        7.67      2.49 o 
   3  15   0      147.32      156.10     12.56 o 
   0  16   0       62.90       62.56     10.63 o 
   1  16   0       40.82       46.19      5.39 o 
   2  16   0      189.17      172.13     15.15 o 
   3  16   0      137.77      132.39     18.97 o 
   1  17   0        0.18        7.68      3.58 o 
   2  17   0       17.08       27.82      4.36 o 
   0  18   0       16.42       20.84      6.22 o 
  -7   1   1        0.84        7.84      6.86 o 
  -6   1   1       46.42       48.48      5.16 o 
  -5   1   1        6.74        4.47      0.81 o 
  -4   1   1        3.44        2.31      2.47 o 
  -3   1   1        0.02        2.52      1.30 o 
  -2   1   1      138.21      135.20      5.08 o 
  -1   1   1     2954.35     2945.12     26.33 o 
   0   1   1     2760.51     2818.36     38.00 o 
   1   1   1       38.80       32.94      1.65 o 
   2   1   1      713.48      673.60     11.35 o 
   3   1   1      647.93      719.84     12.06 o 
   4   1   1      355.54      364.15     10.29 o 
   5   1   1      205.17      198.48     10.06 o 
   6   1   1      416.85      412.05     19.53 o 
  -6   2   1      206.82      208.92     12.69 o 
  -5   2   1       84.11       84.84      4.13 o 
  -4   2   1      107.11      105.18      5.62 o 
  -3   2   1       15.99       21.90      1.09 o 
  -2   2   1      845.89      852.97     21.26 o 
  -1   2   1       46.80       37.11      0.98 o 
   0   2   1       77.49       76.50      1.51 o 
   1   2   1     2176.92     2183.69     35.95 o 
   2   2   1       24.68       42.31      1.66 o 
   3   2   1     1360.58     1439.21     27.44 o 
   4   2   1       13.20        9.39      2.08 o 
   5   2   1      105.87       90.80      5.22 o 
   6   2   1       12.07       13.91      3.70 o 
  -6   3   1       19.65       22.62      8.79 o 
  -5   3   1      179.94      190.05      8.30 o 
  -4   3   1        5.87        4.71      2.81 o 
  -3   3   1      271.24      252.36     11.32 o 
  -2   3   1     1992.68     2040.42     27.28 o 
  -1   3   1     2153.13     2112.01     32.20 o 
   0   3   1     3675.11     3709.70     34.30 o 
   1   3   1     2101.00     1964.82     19.31 o 
   2   3   1       14.26       11.44      0.90 o 
   3   3   1      782.78      725.93     14.13 o 
   4   3   1      664.20      656.76     31.32 o 
   5   3   1      172.37      165.76     12.52 o 
   6   3   1       12.30        7.33      4.40 o 
  -6   4   1      116.23      124.07      8.82 o 
  -5   4   1      266.73      279.20     18.58 o 
  -4   4   1      605.72      587.32     28.80 o 
  -3   4   1      237.62      264.38     16.90 o 
  -2   4   1        4.49        6.74      0.72 o 
  -1   4   1     2254.31     2452.91     35.04 o 
   1   4   1    10647.62    11560.62    148.69 o 
   2   4   1      886.30      883.63     19.71 o 
   3   4   1        0.56        2.15      2.07 o 
   4   4   1       88.24       81.34      3.61 o 
   5   4   1        8.44       16.71      2.74 o 
   6   4   1      138.17      149.65      7.95 o 
  -6   5   1        6.30       12.66      3.23 o 
  -5   5   1      143.80      144.71     16.44 o 
  -4   5   1        0.45        6.20      2.75 o 
  -3   5   1      173.85      158.17      7.69 o 
  -2   5   1     1480.12     1416.78     31.94 o 
  -1   5   1     3664.40     3732.31     93.43 o 
   0   5   1      591.60      609.02      7.26 o 
   1   5   1     1193.32     1212.58     21.62 o 
   2   5   1        0.40        5.55      1.81 o 
   3   5   1     2203.86     2307.68     16.48 o 
   4   5   1      265.80      249.42      8.19 o 
   5   5   1       36.70       20.85      2.43 o 
   6   5   1      603.70      624.83     20.84 o 
  -6   6   1        4.71       18.71      5.76 o 
  -5   6   1      185.08      198.89      8.00 o 
  -4   6   1      452.80      472.56     15.39 o 
  -3   6   1       30.74       33.31      2.58 o 
  -2   6   1      186.61      210.41      4.06 o 
  -1   6   1      181.38      187.51      6.37 o 
   0   6   1       52.61       36.77      3.01 o 
   1   6   1      523.24      450.11      8.72 o 
   2   6   1     4287.79     4492.78     88.02 o 
   3   6   1      160.46      150.84      9.24 o 
   4   6   1      122.48      135.48      6.95 o 
   5   6   1        5.85        4.93      2.87 o 
   6   6   1      124.99      145.15     29.88 o 
  -6   7   1       46.27       63.09      7.74 o 
  -5   7   1        2.54       10.19      3.35 o 
  -4   7   1      244.65      229.20      9.11 o 
  -3   7   1      275.39      243.18      7.94 o 
  -2   7   1      622.34      615.76      9.62 o 
  -1   7   1       21.48       16.73      1.08 o 
   0   7   1       82.64       76.05      4.05 o 
   1   7   1     3063.96     3207.58     47.76 o 
   2   7   1      506.85      516.23      9.78 o 
   3   7   1      112.65      106.61      6.40 o 
   4   7   1      691.55      697.31     15.57 o 
   5   7   1      197.45      202.23      8.43 o 
   6   7   1       86.23       82.91      7.79 o 
  -6   8   1      240.83      275.96     14.69 o 
  -5   8   1      402.98      414.35     23.25 o 
  -4   8   1      256.41      270.82     10.10 o 
  -3   8   1      301.91      293.11      7.25 o 
  -2   8   1      987.29     1061.68     24.11 o 
  -1   8   1     2530.02     2609.52     70.89 o 
   0   8   1        6.42        4.67      1.08 o 
   1   8   1     3680.14     3764.62     52.13 o 
   2   8   1     2100.30     2023.15     84.85 o 
   3   8   1      640.47      625.17     14.43 o 
   4   8   1        0.05        4.47      2.42 o 
   5   8   1       12.67       15.93      3.89 o 
   6   8   1      131.47       99.73      7.33 o 
  -6   9   1       34.83       29.32      5.79 o 
  -5   9   1       23.86       20.71      5.72 o 
  -4   9   1      241.67      227.55     13.22 o 
  -3   9   1      181.68      175.69      9.54 o 
  -2   9   1     1159.64     1143.72     50.85 o 
  -1   9   1      511.56      453.38     11.62 o 
   0   9   1     1102.09     1068.58     29.72 o 
   1   9   1      336.63      337.95      9.33 o 
   2   9   1      381.97      378.09     19.18 o 
   3   9   1      189.32      187.56     12.85 o 
   4   9   1       13.54       15.00      2.68 o 
   5   9   1      467.94      418.44     63.03 o 
   6   9   1       22.94       20.72      3.48 o 
  -5  10   1       58.95       73.91     11.09 o 
  -4  10   1      351.32      342.33     11.69 o 
  -3  10   1      485.59      451.35     18.60 o 
  -2  10   1        1.87        3.06      1.92 o 
  -1  10   1       36.07       43.19      3.13 o 
   0  10   1      681.33      639.50     18.43 o 
   1  10   1      631.30      604.14     17.87 o 
   2  10   1        4.22        3.43      1.73 o 
   3  10   1      501.11      487.05     11.64 o 
   4  10   1       71.53       62.51      6.59 o 
   5  10   1        0.55        7.26      2.98 o 
  -5  11   1       22.94       27.82      3.70 o 
  -4  11   1        2.25        5.71      3.22 o 
  -3  11   1       72.53       60.67      3.89 o 
  -2  11   1       45.09       46.84      5.17 o 
  -1  11   1       75.85       75.35      4.43 o 
   0  11   1        5.80        3.70      1.45 o 
   1  11   1      133.08      117.06     11.84 o 
   2  11   1      735.78      829.81     45.20 o 
   3  11   1       10.94       15.61      2.62 o 
   4  11   1        1.80        6.55      1.67 o 
   5  11   1       62.47       60.31      4.85 o 
  -5  12   1       37.43       44.22      4.62 o 
  -4  12   1      108.72       90.56      8.55 o 
  -3  12   1      159.37      132.98      7.56 o 
  -2  12   1       83.42       92.55      5.99 o 
  -1  12   1      321.79      342.18     10.81 o 
   0  12   1      191.41      185.38     10.21 o 
   1  12   1      208.74      217.85      7.99 o 
   2  12   1      326.36      328.04     21.45 o 
   3  12   1      349.42      327.48     19.92 o 
   4  12   1      144.29      130.13      5.75 o 
   5  12   1       91.12       84.65      8.04 o 
  -4  13   1       29.15       25.17      5.21 o 
  -3  13   1      166.32      157.40     12.76 o 
  -2  13   1       55.32       65.48      5.20 o 
  -1  13   1       19.69       18.34      2.50 o 
   0  13   1        2.21        5.14      1.58 o 
   1  13   1       11.91       14.63      2.29 o 
   2  13   1       43.04       42.02      3.82 o 
   3  13   1      183.41      180.32      9.59 o 
   4  13   1      122.51      100.03     10.19 o 
  -4  14   1       14.26       12.31      3.97 o 
  -3  14   1       96.14      103.95      5.69 o 
  -2  14   1      153.45      163.21      8.18 o 
  -1  14   1      218.16      227.98      8.78 o 
   0  14   1       43.40       36.34      9.00 o 
   1  14   1       12.41       12.51      2.42 o 
   2  14   1       51.36       60.92      6.60 o 
   3  14   1        0.00        3.17      1.65 o 
   4  14   1        1.97        5.10      3.65 o 
  -3  15   1       42.28       44.46      3.44 o 
  -2  15   1        8.42       13.83      2.88 o 
  -1  15   1      153.66      163.16     15.00 o 
   0  15   1       22.63       22.27      3.31 o 
   1  15   1       12.77       14.84      2.85 o 
   2  15   1       22.36       30.03      8.12 o 
   3  15   1      176.78      174.69     13.07 o 
  -3  16   1        0.62        2.67      2.51 o 
  -2  16   1       65.02       60.55      4.87 o 
  -1  16   1        1.65        7.07      1.90 o 
   0  16   1      493.95      484.26     16.19 o 
   1  16   1        2.52        3.88      2.10 o 
   2  16   1       71.72       55.47      4.82 o 
   3  16   1        2.53        4.57      2.76 o 
  -2  17   1       28.14       19.96      6.04 o 
  -1  17   1      123.40      124.05     11.78 o 
   0  17   1       52.93       46.64      4.96 o 
   1  17   1       13.68       15.69      4.62 o 
   2  17   1      264.11      244.08      9.17 o 
   0  18   1        1.17        5.49      1.92 o 
  -7   0   2       55.93       46.45     10.73 o 
  -6   0   2      356.33      374.32     37.87 o 
  -5   0   2      616.02      615.54     44.64 o 
  -4   0   2       22.23       17.32      1.77 o 
  -3   0   2     1109.42     1083.51     37.91 o 
  -2   0   2      510.28      552.42     19.19 o 
  -1   0   2     2223.24     2212.29     37.96 o 
   0   0   2       98.39       73.67      1.50 o 
   1   0   2     5944.51     6337.61    189.36 o 
   2   0   2     3772.41     3862.93     92.39 o 
   3   0   2       30.82       22.24      2.13 o 
   4   0   2      514.99      525.58     33.89 o 
   5   0   2      315.54      292.35     14.34 o 
   6   0   2      280.83      257.27     34.75 o 
  -7   1   2      203.59      242.57     51.32 o 
  -6   1   2      101.45       98.16      9.45 o 
  -5   1   2      277.57      246.78      8.18 o 
  -4   1   2      713.10      687.50     18.13 o 
  -3   1   2        3.41        8.76      1.26 o 
  -2   1   2     1806.46     1785.54     32.00 o 
  -1   1   2     2084.59     2107.56     27.05 o 
   1   1   2     1202.56     1235.42     16.41 o 
   2   1   2      226.81      245.29      6.24 o 
   3   1   2       52.97       45.39      2.06 o 
   4   1   2      953.82      942.68     24.93 o 
   5   1   2      261.91      245.14     11.20 o 
   6   1   2        2.37        4.07      2.22 o 
  -6   2   2       19.86       22.97      4.03 o 
  -5   2   2       26.82       25.21      2.73 o 
  -4   2   2       23.34       21.41      3.24 o 
  -3   2   2       12.34       14.80      1.68 o 
  -2   2   2      154.01      163.37      4.14 o 
  -1   2   2     1972.99     2023.12     20.85 o 
   0   2   2     1477.35     1499.47     20.77 o 
   1   2   2        5.36        5.41      0.99 o 
   2   2   2      659.50      586.53      8.56 o 
   3   2   2     1130.44     1158.20     27.95 o 
   4   2   2      438.71      430.21     16.79 o 
   5   2   2        4.69        5.39      1.15 o 
   6   2   2        0.76        3.55      1.88 o 
  -6   3   2       38.67       39.71      7.00 o 
  -5   3   2       95.42      100.56     14.17 o 
  -4   3   2       72.55       62.52      4.52 o 
  -3   3   2      492.37      455.93      7.29 o 
  -2   3   2       86.13       71.99      2.23 o 
  -1   3   2      175.42      192.28      2.62 o 
   0   3   2      136.74      149.89      2.27 o 
   1   3   2     2530.75     2543.96     29.61 o 
   2   3   2       31.08       30.61      1.54 o 
   3   3   2       36.02       31.78      1.64 o 
   4   3   2       79.25       78.07      4.17 o 
   5   3   2      155.88      159.26     24.09 o 
   6   3   2        0.30        3.12      1.08 o 
  -6   4   2        9.16       13.01      4.62 o 
  -5   4   2        7.71        8.32      2.16 o 
  -4   4   2      439.54      395.67     19.07 o 
  -3   4   2      131.51      136.56      5.01 o 
  -2   4   2      546.92      526.04     11.67 o 
  -1   4   2        5.32        6.41      0.89 o 
   0   4   2      104.05      101.80      4.39 o 
   1   4   2      206.61      167.90      3.07 o 
   2   4   2      657.96      561.53      9.16 o 
   3   4   2      655.25      604.64     15.26 o 
   4   4   2       18.19       19.34      1.76 o 
   5   4   2        2.86        5.39      1.59 o 
   6   4   2       47.96       52.20     11.06 o 
  -6   5   2       32.39       35.81      5.45 o 
  -5   5   2      101.33      100.27      7.31 o 
  -4   5   2      397.05      356.55     13.78 o 
  -3   5   2      754.53      705.70     16.52 o 
  -2   5   2       19.45       14.48      1.52 o 
  -1   5   2     1068.15     1027.08     13.63 o 
   0   5   2        0.03        3.51      0.83 o 
   1   5   2       70.25       71.93      3.21 o 
   2   5   2      241.36      235.92      4.44 o 
   3   5   2      526.38      518.50     17.10 o 
   4   5   2        3.20        7.34      1.53 o 
   5   5   2       82.44       82.36      6.60 o 
   6   5   2      256.63      277.91     14.81 o 
  -6   6   2       17.72       11.42      5.04 o 
  -5   6   2       38.90       36.70      3.97 o 
  -4   6   2       19.24       24.30      3.77 o 
  -3   6   2      200.80      210.61     15.50 o 
  -2   6   2        4.94        6.28      0.74 o 
  -1   6   2      130.50      137.54      3.05 o 
   0   6   2        7.52       10.26      1.20 o 
   1   6   2       74.38       94.27      3.33 o 
   2   6   2       10.46       13.53      1.91 o 
   3   6   2       89.71      112.09      4.25 o 
   4   6   2        1.03        2.98      2.61 o 
   5   6   2      436.42      439.93     16.22 o 
   6   6   2       16.78       14.84      3.71 o 
  -6   7   2        0.01        4.90      2.88 o 
  -5   7   2      156.64      158.97      8.51 o 
  -4   7   2       17.72       31.11     13.50 o 
  -3   7   2       52.95       41.90      1.99 o 
  -2   7   2      165.31      164.83      5.28 o 
  -1   7   2       62.78       71.53      3.08 o 
   0   7   2      340.47      351.88      8.88 o 
   1   7   2      384.22      378.68      8.45 o 
   2   7   2       48.42       48.29      1.98 o 
   3   7   2       97.94       88.81      5.95 o 
   4   7   2      140.24      115.90      4.86 o 
   5   7   2      115.96      108.93      7.50 o 
   6   7   2        1.33        4.60      4.78 o 
  -6   8   2       78.36       62.59      7.57 o 
  -5   8   2       98.05       83.51      6.27 o 
  -4   8   2      396.75      402.67     14.64 o 
  -3   8   2       31.00       24.12      1.54 o 
  -2   8   2       77.81       58.21      2.52 o 
  -1   8   2       28.64       31.67      2.26 o 
   0   8   2        0.67        3.08      0.82 o 
   1   8   2     1075.53     1092.90     23.71 o 
   2   8   2      764.32      784.96     20.00 o 
   3   8   2       16.06       21.57      2.71 o 
   4   8   2       77.77       71.22      4.67 o 
   5   8   2       62.77       65.71      6.56 o 
   6   8   2        1.30        1.82      3.15 o 
  -6   9   2        0.00       10.72      3.38 o 
  -5   9   2       28.16       37.45      7.68 o 
  -4   9   2      225.13      217.00      8.94 o 
  -3   9   2        1.67        4.83      2.03 o 
  -2   9   2       19.78       13.76      2.04 o 
  -1   9   2      856.72      835.73     17.44 o 
   0   9   2       13.89       16.36      2.36 o 
   1   9   2        9.37        9.81      1.13 o 
   2   9   2      512.87      511.37     12.69 o 
   3   9   2      144.66      131.22      6.88 o 
   4   9   2      217.56      222.99     10.10 o 
   5   9   2       18.86       15.29      3.29 o 
  -5  10   2        2.30        5.24      2.69 o 
  -4  10   2      209.01      211.82     30.76 o 
  -3  10   2        1.86        3.60      3.00 o 
  -2  10   2        1.40        1.45      1.25 o 
  -1  10   2        0.16        1.26      0.74 o 
   0  10   2       82.15       83.61      6.67 o 
   1  10   2        7.63        9.86      1.52 o 
   2  10   2      858.28      896.29     25.22 o 
   3  10   2       63.71       60.20      6.23 o 
   4  10   2        2.04        4.52      2.54 o 
   5  10   2      101.35       93.78      7.57 o 
  -5  11   2        5.34       13.95      4.52 o 
  -4  11   2       99.03       90.59     12.72 o 
  -3  11   2       27.22       30.63      5.09 o 
  -2  11   2       68.07       66.74      9.14 o 
  -1  11   2      362.71      376.21     17.71 o 
   0  11   2       93.78       87.63      5.58 o 
   1  11   2      435.10      438.26     15.16 o 
   2  11   2       12.29       10.48      4.51 o 
   3  11   2      110.56      100.62      6.36 o 
   4  11   2      396.02      392.92     18.70 o 
   5  11   2      135.92      153.92     11.09 o 
  -5  12   2      272.38      269.55     20.66 o 
  -4  12   2       61.12       50.02      4.68 o 
  -3  12   2       34.49       38.78      4.44 o 
  -2  12   2       38.88       34.82      4.22 o 
  -1  12   2        5.99        6.76      1.99 o 
   0  12   2      480.25      485.33     26.56 o 
   1  12   2      452.65      449.03     12.45 o 
   2  12   2      256.87      253.87     16.83 o 
   3  12   2      328.57      312.44     16.65 o 
   4  12   2      144.11      133.28      7.42 o 
   5  12   2       69.13       73.98      9.98 o 
  -4  13   2        1.92       13.77      3.17 o 
  -3  13   2      179.13      185.46     10.12 o 
  -2  13   2      465.82      485.20     13.25 o 
  -1  13   2       33.01       42.92      3.86 o 
   0  13   2      553.43      548.29     15.47 o 
   1  13   2        0.03        5.41      2.16 o 
   2  13   2      136.50      122.88      9.06 o 
   3  13   2       11.14       18.15      3.08 o 
   4  13   2       18.53       19.38      4.29 o 
  -4  14   2        0.04        4.72      3.75 o 
  -3  14   2      387.33      388.84     14.75 o 
  -2  14   2        3.12        6.01      2.11 o 
  -1  14   2        6.64        8.11      2.12 o 
   0  14   2       70.90       75.73      6.88 o 
   1  14   2      145.55      144.38      8.15 o 
   2  14   2       23.45       16.55      4.11 o 
   3  14   2       46.77       50.48      6.40 o 
   4  14   2      169.59      188.20     28.55 o 
  -3  15   2       31.07       39.35      3.52 o 
  -2  15   2       97.11      118.65     10.84 o 
  -1  15   2       26.60       40.01      4.80 o 
   0  15   2       50.07       56.19      4.82 o 
   1  15   2       51.77       42.12      4.85 o 
   2  15   2       31.80       21.14      4.44 o 
   3  15   2        4.38        8.96      4.54 o 
  -3  16   2       58.76       65.88      6.55 o 
  -2  16   2       29.87       25.79      3.55 o 
  -1  16   2       37.29       37.26      3.42 o 
   0  16   2        1.43        6.49      1.87 o 
   1  16   2        7.93       18.57      3.74 o 
   2  16   2       91.45       91.88     10.18 o 
   3  16   2       48.56       54.68     10.13 o 
  -2  17   2       12.20       22.06      4.72 o 
  -1  17   2      140.33      131.64     13.80 o 
   0  17   2       10.11       10.20      2.41 o 
   1  17   2       58.04       49.66      5.06 o 
   2  17   2       66.00       66.78      9.06 o 
  -6   1   3       82.30       96.73      8.49 o 
  -5   1   3      527.70      502.43     15.55 o 
  -4   1   3      219.40      207.49     10.18 o 
  -3   1   3      519.73      524.35     17.27 o 
  -2   1   3       43.12       46.71      2.38 o 
  -1   1   3      938.56      862.85      8.06 o 
   0   1   3      464.98      439.04      6.67 o 
   1   1   3       25.10       31.15      1.57 o 
   2   1   3      221.67      216.40      6.16 o 
   3   1   3        0.03        4.33      1.50 o 
   4   1   3        5.42        4.71      1.71 o 
   5   1   3       75.77       68.97      8.44 o 
   6   1   3        6.83        7.55      3.47 o 
  -6   2   3       93.47       89.22     14.63 o 
  -5   2   3        0.41        2.51      2.67 o 
  -4   2   3       28.40       28.73      3.51 o 
  -3   2   3       99.16       87.46      3.77 o 
  -2   2   3       18.58       19.92      1.05 o 
  -1   2   3       93.22       79.93      1.84 o 
   0   2   3        0.33        2.92      0.57 o 
   1   2   3       54.16       56.76      1.88 o 
   2   2   3        1.25        7.03      1.52 o 
   3   2   3       67.85       80.62      2.67 o 
   4   2   3      559.39      540.65     22.72 o 
   5   2   3       19.21       14.57      2.18 o 
   6   2   3       62.96       48.00      5.22 o 
  -6   3   3      776.00      748.65     26.31 o 
  -5   3   3       93.74       90.56     13.80 o 
  -4   3   3      421.07      420.84     20.68 o 
  -3   3   3       84.72       74.34      5.35 o 
  -2   3   3     1365.50     1449.00     18.81 o 
  -1   3   3     1655.01     1706.94     16.92 o 
   0   3   3      855.32      896.34     16.67 o 
   1   3   3        0.73        2.12      0.87 o 
   2   3   3       75.91       73.84      2.98 o 
   3   3   3        0.59        5.95      3.25 o 
   4   3   3      199.05      207.62     16.90 o 
   5   3   3      890.41      877.44     19.50 o 
   6   3   3       36.34       47.71      9.04 o 
  -6   4   3      150.26      161.16     10.31 o 
  -5   4   3     1733.44     1845.44     75.60 o 
  -4   4   3      258.09      239.37     18.47 o 
  -3   4   3      493.22      446.72      8.71 o 
  -2   4   3       77.23       77.58      2.28 o 
  -1   4   3     2194.55     2322.83     30.93 o 
   0   4   3      651.26      685.02      8.92 o 
   1   4   3        4.62        3.61      0.94 o 
   2   4   3     2932.02     2900.16     53.42 o 
   3   4   3      791.01      739.51     11.35 o 
   4   4   3       32.65       32.16      2.53 o 
   5   4   3      284.62      280.40     13.33 o 
   6   4   3        5.23        6.06      2.18 o 
  -6   5   3       68.25       66.35      6.87 o 
  -5   5   3      496.57      474.50     13.98 o 
  -4   5   3     1038.17     1086.19     31.37 o 
  -3   5   3      462.09      420.05     14.70 o 
  -2   5   3      704.26      651.77     14.18 o 
  -1   5   3      346.10      334.25      4.41 o 
   0   5   3     1898.97     1868.58     36.00 o 
   1   5   3        0.46        6.07      1.24 o 
   2   5   3        0.02        4.99      1.17 o 
   3   5   3       79.49       74.57      4.27 o 
   4   5   3      362.21      356.47     10.95 o 
   5   5   3      523.67      520.18     44.06 o 
   6   5   3      163.86      175.57     13.25 o 
  -6   6   3       49.55       52.14      9.47 o 
  -5   6   3        7.83       11.96      4.15 o 
  -4   6   3      563.65      569.29     33.69 o 
  -3   6   3       83.74       70.54      4.35 o 
  -2   6   3       11.09       12.28      1.51 o 
  -1   6   3        6.35        7.88      0.80 o 
   0   6   3       23.00       26.63      1.27 o 
   1   6   3       18.95       28.74      2.05 o 
   2   6   3      677.18      615.04     12.80 o 
   3   6   3      378.48      373.79     17.86 o 
   4   6   3       89.71      110.04      5.28 o 
   5   6   3       61.98       76.68      7.79 o 
   6   6   3       23.77       17.34      6.77 o 
  -6   7   3       13.95       18.86      4.40 o 
  -5   7   3       11.78       21.76      6.33 o 
  -4   7   3       11.56       13.17      4.62 o 
  -3   7   3      729.03      715.98     15.59 o 
  -2   7   3      302.52      286.21      5.69 o 
  -1   7   3     2078.07     2119.19     53.08 o 
   0   7   3      277.56      263.25      8.13 o 
   1   7   3      368.34      347.57     10.26 o 
   2   7   3        9.76       12.95      1.84 o 
   3   7   3      202.43      208.03     12.66 o 
   4   7   3      552.22      552.56     13.65 o 
   5   7   3       51.46       64.57      7.38 o 
   6   7   3      260.16      308.34     16.24 o 
  -6   8   3      358.02      420.45     25.83 o 
  -5   8   3        9.27       23.21      3.93 o 
  -4   8   3     1466.04     1555.36     45.72 o 
  -3   8   3       21.27       21.29      1.96 o 
  -2   8   3       90.86       99.42      5.46 o 
  -1   8   3      414.46      417.36     12.15 o 
   0   8   3      498.78      505.52     12.53 o 
   1   8   3     1004.12      921.34     10.15 o 
   2   8   3      231.55      204.46     11.40 o 
   3   8   3      449.56      432.83     23.15 o 
   4   8   3      289.04      303.05     10.69 o 
   5   8   3        2.20        3.56      1.16 o 
  -6   9   3      463.46      515.79     27.16 o 
  -5   9   3        5.40        7.95      3.04 o 
  -4   9   3        0.18       11.11      2.92 o 
  -3   9   3     1386.10     1389.29     33.64 o 
  -2   9   3      491.67      426.88     14.47 o 
  -1   9   3      963.35      955.77     22.00 o 
   0   9   3      427.46      434.32      7.57 o 
   1   9   3      106.26       89.87      4.73 o 
   2   9   3       12.75       18.00      3.98 o 
   3   9   3      283.27      292.20     12.38 o 
   4   9   3      329.34      332.96     14.23 o 
   5   9   3       72.00       60.28      8.11 o 
  -5  10   3      361.19      400.12     14.56 o 
  -4  10   3       54.48       63.46     14.07 o 
  -3  10   3      124.49      115.72      5.51 o 
  -2  10   3       94.06       87.11      5.83 o 
  -1  10   3      201.91      183.81      9.66 o 
   0  10   3       32.49       33.51      5.33 o 
   1  10   3       54.00       44.10      4.74 o 
   2  10   3        0.50        4.67      2.18 o 
   3  10   3       42.02       42.08      5.14 o 
   4  10   3       11.46       15.17      2.76 o 
   5  10   3      102.59       82.92     12.80 o 
  -5  11   3       73.40       87.15      9.68 o 
  -4  11   3       35.95       51.15      5.41 o 
  -3  11   3       80.74       67.36      4.91 o 
  -2  11   3      601.94      622.82     17.07 o 
  -1  11   3       42.30       34.06      3.54 o 
   0  11   3      195.33      189.77      8.64 o 
   1  11   3       57.34       49.88      5.47 o 
   2  11   3       64.98       78.56      5.97 o 
   3  11   3       50.06       48.85      4.26 o 
   4  11   3        0.34        5.55      2.12 o 
   5  11   3      135.26      139.47     11.78 o 
  -5  12   3       39.92       46.69      8.41 o 
  -4  12   3      318.42      316.84     15.38 o 
  -3  12   3       43.54       46.67      4.20 o 
  -2  12   3      323.51      334.89     10.53 o 
  -1  12   3       58.65       54.85      5.92 o 
   0  12   3       96.93      107.98      9.68 o 
   1  12   3       21.10       22.80      2.47 o 
   2  12   3        6.43       13.62      3.05 o 
   3  12   3       28.71       26.98      3.88 o 
   4  12   3        4.21        5.65      1.65 o 
  -4  13   3        5.59        9.03      2.80 o 
  -3  13   3       25.11       25.77      4.99 o 
  -2  13   3      353.23      369.24     16.23 o 
  -1  13   3      139.87      150.89      7.44 o 
   0  13   3       13.76       14.20      2.46 o 
   1  13   3       24.60       32.23      5.41 o 
   2  13   3      163.66      157.72      9.32 o 
   3  13   3      406.73      422.67     14.49 o 
   4  13   3        7.19       14.30      4.57 o 
  -4  14   3       70.71       63.10      9.72 o 
  -3  14   3       71.38       67.99      4.32 o 
  -2  14   3       50.40       48.49      5.64 o 
  -1  14   3       51.63       56.66      8.98 o 
   0  14   3       54.01       47.59      4.49 o 
   1  14   3       36.66       30.21      3.20 o 
   2  14   3       16.72        8.63      3.44 o 
   3  14   3       63.19       52.02      4.00 o 
   4  14   3        1.36        2.20      2.79 o 
  -3  15   3      208.14      196.00      9.04 o 
  -2  15   3       56.36       41.62      3.89 o 
  -1  15   3        0.84        5.23      2.10 o 
   0  15   3       86.01       76.41     10.59 o 
   1  15   3       20.59       19.69      3.05 o 
   2  15   3      113.81      108.75      7.51 o 
   3  15   3        8.29       10.59      2.72 o 
  -2  16   3       50.95       53.98      8.51 o 
  -1  16   3        3.09        3.95      1.95 o 
   0  16   3       12.23       14.35      2.80 o 
   1  16   3       61.75       54.17      8.55 o 
   2  16   3      171.49      187.06     18.42 o 
  -1  17   3        5.06        9.82      2.36 o 
   0  17   3        6.49        9.84      2.21 o 
   1  17   3       92.28       89.99      9.21 o 
  -6   0   4      188.24      200.91     33.50 o 
  -5   0   4     4689.82     5145.32    216.31 o 
  -4   0   4      505.53      499.25     20.92 o 
  -3   0   4     2241.01     2235.41     41.47 o 
  -2   0   4     2598.77     2673.87     43.90 o 
  -1   0   4     1374.75     1430.52     16.61 o 
   0   0   4     1445.27     1463.33     24.19 o 
   1   0   4     1757.27     1771.51     24.02 o 
   2   0   4     1425.47     1464.22     20.78 o 
   3   0   4     2912.96     2846.70     93.78 o 
   4   0   4     1127.71     1106.47     38.88 o 
   5   0   4      193.41      169.61     18.91 o 
   6   0   4       53.86       61.86      9.09 o 
  -6   1   4      845.29      860.22     24.29 o 
  -5   1   4     1570.26     1648.10     40.90 o 
  -4   1   4       48.40       49.13      2.49 o 
  -3   1   4      188.79      188.01      3.22 o 
  -2   1   4     3598.48     3864.11     81.47 o 
  -1   1   4     1647.20     1703.52     17.43 o 
   0   1   4     6048.70     6465.70     47.45 o 
   1   1   4     2740.52     3019.41     49.15 o 
   2   1   4      774.72      745.01     18.38 o 
   3   1   4       73.81       61.96      4.99 o 
   4   1   4       17.89       17.99      2.07 o 
   5   1   4     1167.26     1162.60     39.13 o 
   6   1   4      659.54      686.56     21.62 o 
  -6   2   4       93.91       81.24     15.09 o 
  -5   2   4        0.11        1.28      1.02 o 
  -4   2   4      446.79      422.90      9.28 o 
  -3   2   4     1447.39     1315.19     14.27 o 
  -2   2   4      914.23      936.13      7.06 o 
  -1   2   4        0.18        3.77      0.70 o 
   0   2   4       70.35       70.73      1.40 o 
   1   2   4       15.13       10.79      1.69 o 
   2   2   4      245.16      223.67      7.35 o 
   3   2   4      291.45      268.94      7.79 o 
   4   2   4      263.82      269.27     10.48 o 
   5   2   4      335.90      349.41     13.31 o 
   6   2   4       20.16       27.54      4.44 o 
  -6   3   4      300.94      312.89     14.47 o 
  -5   3   4      118.05      124.54     13.92 o 
  -4   3   4     1196.70     1147.02     34.68 o 
  -3   3   4      218.07      207.47      5.71 o 
  -2   3   4      752.45      829.72     12.73 o 
  -1   3   4     6558.25     6993.36     44.85 o 
   0   3   4     3053.39     3060.62     65.27 o 
   1   3   4      412.65      383.99      7.03 o 
   2   3   4      462.86      454.56     13.78 o 
   3   3   4       58.89       58.90      5.98 o 
   4   3   4      243.09      252.48      9.83 o 
   5   3   4       22.60       27.38      3.16 o 
   6   3   4      234.52      236.97     10.70 o 
  -6   4   4      557.23      519.85     29.35 o 
  -5   4   4      193.86      184.87     18.89 o 
  -4   4   4     2051.51     2128.06     59.29 o 
  -3   4   4      546.87      495.63      8.70 o 
  -2   4   4        8.62       12.59      0.92 o 
  -1   4   4      135.91      134.41      3.77 o 
   0   4   4      424.05      419.83      6.80 o 
   1   4   4     1772.41     1837.85     26.15 o 
   2   4   4      313.67      303.34      5.38 o 
   3   4   4      301.22      270.24     10.88 o 
   4   4   4      112.46      114.00      6.35 o 
   5   4   4      108.05      110.46      6.44 o 
   6   4   4       49.18       55.80      6.16 o 
  -6   5   4      222.70      230.79      9.86 o 
  -5   5   4      170.76      159.54      9.84 o 
  -4   5   4      470.02      491.56     15.90 o 
  -3   5   4     1081.50     1141.33     29.38 o 
  -2   5   4      361.02      360.08     12.06 o 
  -1   5   4       50.93       42.31      2.98 o 
   0   5   4     1336.89     1398.35     17.21 o 
   1   5   4     2770.60     2750.27     51.80 o 
   2   5   4       21.07       20.13      1.48 o 
   3   5   4       37.49       37.48      5.72 o 
   4   5   4      451.61      426.33     13.55 o 
   5   5   4      120.63      115.49      7.06 o 
   6   5   4      131.80      161.99     12.51 o 
  -6   6   4       64.59       44.16      7.05 o 
  -5   6   4      564.07      598.84     24.70 o 
  -4   6   4        0.14        7.98      2.62 o 
  -3   6   4        2.00        3.63      2.71 o 
  -2   6   4        0.10        2.87      1.55 o 
  -1   6   4       74.94       63.95      2.53 o 
   0   6   4        0.81        3.40      0.85 o 
   1   6   4       33.76       40.11      4.71 o 
   2   6   4       15.48       16.37      1.51 o 
   3   6   4       31.93       28.62      5.36 o 
   4   6   4       76.54       90.19      7.03 o 
   5   6   4       46.06       38.41      7.35 o 
   6   6   4       57.49       57.78      6.89 o 
  -6   7   4      146.94      149.06     10.20 o 
  -5   7   4       11.90        8.21      2.83 o 
  -4   7   4        1.36        2.54      2.58 o 
  -3   7   4     1205.53     1219.02     46.98 o 
  -2   7   4      306.38      327.77      8.36 o 
  -1   7   4      187.76      206.89      8.15 o 
   0   7   4       29.06       30.68      3.65 o 
   1   7   4       79.25       70.68      7.07 o 
   2   7   4        9.60       12.02      1.67 o 
   3   7   4       57.19       58.40      5.26 o 
   4   7   4        0.02        4.61      1.28 o 
   5   7   4       29.15       20.99      3.41 o 
  -6   8   4       83.54       74.53      5.59 o 
  -5   8   4        2.69        9.95      3.46 o 
  -4   8   4      978.89      963.12     25.41 o 
  -3   8   4       56.97       51.88      4.53 o 
  -2   8   4       27.10       27.03      4.14 o 
  -1   8   4      353.71      339.92      8.92 o 
   0   8   4      322.02      319.74     13.88 o 
   1   8   4       22.94       27.75      2.67 o 
   2   8   4        1.11        6.47      2.77 o 
   3   8   4      379.61      342.52     18.19 o 
   4   8   4       67.60       64.10      7.85 o 
   5   8   4       20.33       22.76      4.10 o 
  -5   9   4       63.69       57.19      4.86 o 
  -4   9   4       33.66       34.22      5.90 o 
  -3   9   4      419.81      392.80     14.71 o 
  -2   9   4      136.59      151.78     10.62 o 
  -1   9   4      433.20      473.34     23.95 o 
   0   9   4       60.74       52.86      4.25 o 
   1   9   4      270.13      234.45     11.13 o 
   2   9   4      217.25      209.75      9.09 o 
   3   9   4      601.07      601.39     18.93 o 
   4   9   4      103.60      121.11      6.34 o 
   5   9   4        9.99        9.91      3.96 o 
  -5  10   4       97.21       88.20      7.03 o 
  -4  10   4        5.82       11.50      6.02 o 
  -3  10   4      516.20      525.21     22.19 o 
  -2  10   4      102.24      105.63      6.87 o 
  -1  10   4       27.16       23.34      2.31 o 
   0  10   4       14.71       17.77      1.84 o 
   1  10   4       19.82       16.73      2.00 o 
   2  10   4       21.65       14.91      4.02 o 
   3  10   4        3.33       12.18      3.10 o 
   4  10   4      287.45      265.40     21.75 o 
   5  10   4        0.56       10.92      3.29 o 
  -5  11   4      185.09      210.03     11.58 o 
  -4  11   4        0.01        8.06      2.44 o 
  -3  11   4       39.03       33.51      3.88 o 
  -2  11   4      253.48      262.41      8.95 o 
  -1  11   4      293.46      281.85     11.65 o 
   0  11   4      680.13      696.83     26.53 o 
   1  11   4       54.02       52.09      4.92 o 
   2  11   4       77.26       77.79      8.12 o 
   3  11   4       19.38       14.55      3.49 o 
   4  11   4        7.49        6.00      1.49 o 
   5  11   4       72.59       83.36      7.68 o 
  -4  12   4      160.98      170.32     17.81 o 
  -3  12   4      609.87      643.61     22.42 o 
  -2  12   4       84.66      108.62     10.89 o 
  -1  12   4      229.41      247.29     17.48 o 
   0  12   4       41.48       44.99      4.46 o 
   1  12   4       41.95       34.90      4.03 o 
   2  12   4      424.42      452.21     27.15 o 
   3  12   4      215.97      220.71     14.56 o 
   4  12   4      174.32      169.98     13.81 o 
  -4  13   4        1.22        4.88      2.62 o 
  -3  13   4       32.59       44.42      5.10 o 
  -2  13   4       42.63       51.91      4.28 o 
  -1  13   4      523.30      487.72     32.89 o 
   0  13   4      197.88      197.44      8.83 o 
   1  13   4       67.05       66.10      7.69 o 
   2  13   4      843.49      898.02     51.03 o 
   3  13   4        0.29        6.19      2.00 o 
   4  13   4       43.03       46.40      4.59 o 
  -4  14   4      211.01      196.19     17.66 o 
  -3  14   4        1.23        3.62      1.54 o 
  -2  14   4      372.26      421.30     15.90 o 
  -1  14   4        3.17        4.27      2.30 o 
   0  14   4       21.66       22.25      3.98 o 
   1  14   4       20.08       17.22      2.60 o 
   2  14   4        0.16        4.28      1.66 o 
   3  14   4      364.33      386.88     15.48 o 
  -3  15   4       32.03       39.00      5.23 o 
  -2  15   4       49.46       46.91      3.98 o 
  -1  15   4      170.98      171.88     17.34 o 
   0  15   4       94.19      102.25      8.13 o 
   1  15   4      346.25      338.07     19.14 o 
   2  15   4        9.65       18.81      4.04 o 
   3  15   4       11.38       19.45      2.61 o 
  -2  16   4      362.58      433.41     12.00 o 
  -1  16   4       43.58       54.94      5.58 o 
   0  16   4        1.77        3.21      2.36 o 
   1  16   4      182.25      190.49     10.36 o 
   2  16   4      164.53      184.29     26.50 o 
  -1  17   4       97.21      117.06      7.78 o 
   0  17   4      252.77      254.68      9.58 o 
   1  17   4      407.14      398.73     14.10 o 
  -6   1   5      129.08      115.44     10.91 o 
  -5   1   5      100.80       96.34      4.69 o 
  -4   1   5       48.34       39.50      3.47 o 
  -3   1   5       59.24       55.48      2.53 o 
  -2   1   5     1156.07     1338.13     18.13 o 
  -1   1   5      147.93      156.89      4.58 o 
   0   1   5     1937.06     1948.18     26.78 o 
   1   1   5     2682.64     2955.12     42.06 o 
   2   1   5      202.53      224.46      4.96 o 
   3   1   5        9.40       14.54      2.79 o 
   4   1   5      164.30      162.19      9.03 o 
   5   1   5       52.34       49.24      4.85 o 
   6   1   5        2.38        3.87      3.86 o 
  -6   2   5       66.25       70.35      7.06 o 
  -5   2   5      248.73      260.54     13.08 o 
  -4   2   5       11.40        6.02      0.79 o 
  -3   2   5        2.12        6.74      0.95 o 
  -2   2   5     4362.41     4875.75     57.76 o 
  -1   2   5       38.62       34.89      2.53 o 
   0   2   5      458.03      502.07      6.44 o 
   1   2   5        7.47        9.46      1.04 o 
   2   2   5      656.87      729.69     18.12 o 
   3   2   5      865.48      861.69     28.84 o 
   4   2   5      700.90      715.16     20.25 o 
   5   2   5      753.75      736.09     33.62 o 
   6   2   5        1.48        5.31      3.11 o 
  -6   3   5       47.20       44.66      5.19 o 
  -5   3   5      897.13      897.81     23.24 o 
  -4   3   5      100.50       97.22      4.97 o 
  -3   3   5       36.54       32.39      1.89 o 
  -2   3   5        0.21        2.68      0.83 o 
  -1   3   5      290.75      332.76      5.90 o 
   0   3   5     1497.43     1511.68     43.03 o 
   1   3   5      107.36       78.26      3.47 o 
   2   3   5     1694.09     1770.52     51.55 o 
   3   3   5       66.14       71.67      6.02 o 
   4   3   5       75.92       74.57      5.42 o 
   5   3   5        2.10        8.58      2.43 o 
   6   3   5      158.64      151.64      8.67 o 
  -6   4   5      120.99      122.45      6.76 o 
  -5   4   5      241.97      231.16     12.17 o 
  -4   4   5      577.19      567.07     16.75 o 
  -3   4   5      878.73      894.16     20.22 o 
  -2   4   5     1035.50     1034.20     18.17 o 
  -1   4   5      310.13      295.77      5.56 o 
   0   4   5        0.33        4.25      1.49 o 
   1   4   5       80.27       96.43      4.83 o 
   2   4   5       15.89       18.22      2.49 o 
   3   4   5      580.97      556.95     23.81 o 
   4   4   5     1329.18     1451.86     37.52 o 
   5   4   5       21.58       30.05      6.02 o 
   6   4   5      135.19      133.20     14.96 o 
  -6   5   5      297.20      325.24     43.28 o 
  -5   5   5      298.76      307.61     16.84 o 
  -4   5   5      621.69      646.79     36.52 o 
  -3   5   5      392.13      390.42      9.11 o 
  -2   5   5      197.62      205.89      3.55 o 
  -1   5   5       16.74       25.36      1.22 o 
   0   5   5        1.22        7.53      1.03 o 
   1   5   5     5303.84     5638.09     56.64 o 
   2   5   5       39.19       39.35      2.66 o 
   3   5   5      641.08      634.59     17.55 o 
   4   5   5      283.43      303.67     11.15 o 
   5   5   5       27.59       26.70      3.56 o 
   6   5   5      177.33      203.25      9.97 o 
  -6   6   5      118.70      128.20      8.16 o 
  -5   6   5        3.59        6.50      2.23 o 
  -4   6   5       45.31       60.94      5.39 o 
  -3   6   5     1491.83     1433.12     41.24 o 
  -2   6   5      437.70      383.10      9.17 o 
  -1   6   5     1218.93     1208.80      8.60 o 
   0   6   5        6.57        7.87      1.09 o 
   1   6   5       49.04       52.73      3.53 o 
   2   6   5      218.72      205.98      8.49 o 
   3   6   5      523.05      576.39     33.11 o 
   4   6   5      783.83      811.57     42.57 o 
   5   6   5       11.14        9.74      4.84 o 
  -6   7   5       56.27       60.20      5.51 o 
  -5   7   5      201.40      248.23     25.93 o 
  -4   7   5     1642.14     1718.22     86.86 o 
  -3   7   5       79.02       80.54      4.94 o 
  -2   7   5      302.17      301.75      7.62 o 
  -1   7   5       43.64       40.28      3.76 o 
   0   7   5     1741.03     1763.26     25.08 o 
   1   7   5      949.08      919.34     24.81 o 
   2   7   5       55.61       49.07      6.71 o 
   3   7   5      421.23      420.47     16.81 o 
   4   7   5      438.60      442.83     17.73 o 
   5   7   5        0.13        3.53      1.50 o 
  -5   8   5       10.98       10.03      7.87 o 
  -4   8   5      369.46      359.63     21.02 o 
  -3   8   5      799.06      796.08     24.49 o 
  -2   8   5      856.95      854.85     21.05 o 
  -1   8   5      232.69      213.63      8.39 o 
   0   8   5      318.05      324.54      8.92 o 
   1   8   5        0.61        2.59      1.42 o 
   2   8   5      247.98      228.15     13.52 o 
   3   8   5      454.94      472.42     13.77 o 
   4   8   5        9.36       14.15      2.82 o 
   5   8   5      539.93      552.53     17.86 o 
  -5   9   5      368.31      372.65     13.72 o 
  -4   9   5      183.61      177.30     13.49 o 
  -3   9   5       54.36       42.39      3.28 o 
  -2   9   5       41.35       40.29      5.03 o 
  -1   9   5        0.83        2.87      1.36 o 
   0   9   5      489.77      442.35     10.44 o 
   1   9   5      382.40      378.16     11.90 o 
   2   9   5     2145.97     2250.42     57.79 o 
   3   9   5      375.16      375.85     18.32 o 
   4   9   5       16.35       14.47      5.45 o 
   5   9   5      100.23      119.54      7.53 o 
  -5  10   5       17.42       23.65      8.72 o 
  -4  10   5      280.48      310.60     17.67 o 
  -3  10   5       45.17       42.67      4.27 o 
  -2  10   5      222.54      207.40      8.78 o 
  -1  10   5       85.35       73.50      6.96 o 
   0  10   5      529.96      530.10     16.93 o 
   1  10   5        1.20        2.32      1.18 o 
   2  10   5      208.00      197.90     10.65 o 
   3  10   5      584.46      605.39     24.21 o 
   4  10   5       42.31       59.49      7.95 o 
   5  10   5      115.33      116.67      7.69 o 
  -5  11   5        5.91       13.56      4.25 o 
  -4  11   5        0.93        4.88      2.33 o 
  -3  11   5     1276.46     1244.53     66.91 o 
  -2  11   5       53.70       60.04      6.37 o 
  -1  11   5        2.17        4.24      1.14 o 
   0  11   5       18.74       19.37      1.77 o 
   1  11   5      134.92      131.08     10.18 o 
   2  11   5      384.45      421.56     13.15 o 
   3  11   5      263.94      263.51     14.20 o 
   4  11   5        0.36        5.88      4.95 o 
  -4  12   5       65.29       58.71      6.77 o 
  -3  12   5        9.23        6.00      2.20 o 
  -2  12   5       41.04       53.74     13.39 o 
  -1  12   5      312.36      347.80     10.02 o 
   0  12   5        3.38        2.56      0.97 o 
   1  12   5        0.06        5.74      2.14 o 
   2  12   5       63.53       58.06      9.35 o 
   3  12   5       21.71       20.11      3.70 o 
   4  12   5       39.18       29.20      5.63 o 
  -4  13   5       39.81       42.10      6.12 o 
  -3  13   5       34.00       34.67      4.49 o 
  -2  13   5      200.54      207.04     14.45 o 
  -1  13   5       15.71       11.94      2.08 o 
   0  13   5       34.04       27.58      3.14 o 
   1  13   5       71.26       73.77      5.93 o 
   2  13   5      136.60      142.95     10.51 o 
   3  13   5       48.49       35.72      3.58 o 
  -3  14   5        9.57       12.39      3.31 o 
  -2  14   5      202.36      175.46     11.57 o 
  -1  14   5        9.40        9.28      2.67 o 
   0  14   5        8.99        3.95      3.08 o 
   1  14   5      173.42      166.77      9.46 o 
   2  14   5      195.00      208.93     11.39 o 
   3  14   5        2.14        6.92      5.48 o 
  -3  15   5       57.35       50.17     10.34 o 
  -2  15   5      189.55      198.82     13.73 o 
  -1  15   5      262.86      257.38     12.30 o 
   0  15   5       67.78       39.63      5.74 o 
   1  15   5        2.96        9.30      1.73 o 
   2  15   5       66.29       58.14     11.18 o 
  -2  16   5       51.35       41.10      5.34 o 
  -1  16   5       86.86       75.36      6.54 o 
   0  16   5       74.70       66.60      6.19 o 
   1  16   5       43.97       45.56      9.58 o 
  -6   0   6        1.98       11.00      6.42 o 
  -5   0   6       46.96       48.34      6.76 o 
  -4   0   6      164.81      179.01     10.72 o 
  -3   0   6      725.88      742.36     20.91 o 
  -2   0   6     1237.71     1195.07     30.68 o 
  -1   0   6     1327.76     1327.86     34.20 o 
   0   0   6      764.52      784.86     24.06 o 
   1   0   6      350.44      393.15     11.18 o 
   2   0   6      184.58      207.84      9.42 o 
   3   0   6      208.08      219.43     11.20 o 
   4   0   6     1582.77     1573.66     56.84 o 
   5   0   6        0.08        6.68      6.71 o 
   6   0   6       54.02       42.70     15.72 o 
  -6   1   6        0.43        8.86      5.23 o 
  -5   1   6       85.89       86.14      6.47 o 
  -4   1   6      253.55      237.85      5.42 o 
  -3   1   6      466.06      432.68      9.34 o 
  -2   1   6      113.47      103.34      3.60 o 
  -1   1   6       12.26       16.74      1.17 o 
   0   1   6        7.59        7.69      1.02 o 
   1   1   6      329.83      310.85      8.64 o 
   2   1   6      620.45      560.73     11.66 o 
   3   1   6     1051.45     1051.86     26.58 o 
   4   1   6       12.59       11.86      2.31 o 
   5   1   6      435.97      452.26     16.61 o 
   6   1   6        3.18        4.88      1.95 o 
  -6   2   6       77.92       84.12     14.91 o 
  -5   2   6       17.51       25.13      3.44 o 
  -4   2   6       25.83       26.33      1.83 o 
  -3   2   6        1.21        3.29      0.88 o 
  -2   2   6     1165.90     1145.75     12.92 o 
  -1   2   6     1604.95     1614.04     21.80 o 
   0   2   6       21.51       26.95      1.62 o 
   1   2   6        9.17       11.80      1.30 o 
   2   2   6      113.23      113.92      5.21 o 
   3   2   6        1.66        3.53      1.99 o 
   4   2   6       33.08       35.37      3.53 o 
   5   2   6       64.20       54.77      4.44 o 
   6   2   6      105.79       92.42     12.68 o 
  -6   3   6       25.19       21.13      2.59 o 
  -5   3   6        2.38        9.30      3.73 o 
  -4   3   6      443.70      432.51      9.79 o 
  -3   3   6       75.81       80.62      3.26 o 
  -2   3   6      224.15      248.06      4.38 o 
  -1   3   6      848.52      840.61     20.85 o 
   0   3   6      167.61      157.76      7.43 o 
   1   3   6       18.79       11.55      1.78 o 
   2   3   6       38.64       35.78      3.40 o 
   3   3   6      181.46      190.80     11.52 o 
   4   3   6     1614.13     1696.64     35.36 o 
   5   3   6       74.73       79.19      9.13 o 
  -6   4   6      128.34      145.32      8.32 o 
  -5   4   6       15.58       26.13      3.75 o 
  -4   4   6       40.47       41.56      2.92 o 
  -3   4   6      115.73      109.67      4.81 o 
  -2   4   6      413.97      424.88     15.53 o 
  -1   4   6      195.98      176.42      9.45 o 
   0   4   6       20.56       24.61      3.27 o 
   1   4   6      230.35      226.60      8.02 o 
   2   4   6      352.43      362.23     16.99 o 
   3   4   6       42.27       38.74      5.10 o 
   4   4   6        8.56        7.87      4.66 o 
   5   4   6      205.69      204.84     10.60 o 
  -6   5   6       90.57       86.92     10.97 o 
  -5   5   6       22.70       22.25      8.05 o 
  -4   5   6        5.79        5.85      1.26 o 
  -3   5   6        1.45        5.60      1.23 o 
  -2   5   6        0.36        2.38      1.03 o 
  -1   5   6        3.98        6.54      1.33 o 
   0   5   6      300.56      309.64      7.91 o 
   1   5   6      295.05      306.80      9.44 o 
   2   5   6      396.01      426.18     12.13 o 
   3   5   6       77.30       81.71      9.10 o 
   4   5   6      179.93      185.40      9.18 o 
   5   5   6       76.34       85.01      6.11 o 
  -6   6   6        1.28        5.92      2.23 o 
  -5   6   6        0.47        1.32      3.13 o 
  -4   6   6       35.75       34.89      4.41 o 
  -3   6   6      143.85      134.84      6.19 o 
  -2   6   6      237.30      245.78      7.62 o 
  -1   6   6      280.30      312.63     10.88 o 
   0   6   6      739.56      771.24     32.37 o 
   1   6   6       37.79       48.74      3.13 o 
   2   6   6      168.12      170.70     10.75 o 
   3   6   6      117.86      105.86      5.71 o 
   4   6   6      313.79      338.68     17.41 o 
   5   6   6        6.63        9.54      1.91 o 
  -5   7   6       90.10       81.15      5.56 o 
  -4   7   6      295.10      270.63     11.04 o 
  -3   7   6       27.09       19.68      2.02 o 
  -2   7   6      150.28      142.60      4.25 o 
  -1   7   6        0.96        3.48      1.03 o 
   0   7   6      554.38      592.55     22.47 o 
   1   7   6      180.15      180.38      6.10 o 
   2   7   6      375.68      349.23     13.03 o 
   3   7   6      462.25      475.19     13.98 o 
   4   7   6       56.07       60.70      7.98 o 
   5   7   6       75.26       74.95      6.47 o 
  -5   8   6        2.75        8.85      5.06 o 
  -4   8   6       20.54       21.71      5.48 o 
  -3   8   6       32.45       30.59      4.94 o 
  -2   8   6      127.32      114.80      7.48 o 
  -1   8   6       60.52       64.38      4.95 o 
   0   8   6      187.93      193.95     10.59 o 
   1   8   6       26.63       25.79      2.50 o 
   2   8   6       95.89       86.36     11.61 o 
   3   8   6        1.31        6.41      2.38 o 
   4   8   6      145.21      160.40     23.94 o 
   5   8   6       79.42       80.14      5.98 o 
  -5   9   6       28.33       23.71      3.63 o 
  -4   9   6       55.52       54.56      5.27 o 
  -3   9   6      159.17      133.30      7.01 o 
  -2   9   6        3.14        5.51      1.61 o 
  -1   9   6       33.18       29.88      2.20 o 
   0   9   6       49.32       52.48      3.62 o 
   1   9   6      718.02      715.61     18.84 o 
   2   9   6       24.10       25.22      4.23 o 
   3   9   6        2.42        7.04      2.04 o 
   4   9   6       28.74       42.29      5.83 o 
  -5  10   6        3.13        8.76      2.98 o 
  -4  10   6       55.02       57.41      4.65 o 
  -3  10   6       67.12       73.55      9.78 o 
  -2  10   6      137.42      116.27     18.97 o 
  -1  10   6      251.13      229.70     11.95 o 
   0  10   6      273.14      265.87      7.73 o 
   1  10   6       21.55       27.18      6.25 o 
   2  10   6       88.57       87.72      5.57 o 
   3  10   6      474.79      453.25     21.63 o 
   4  10   6       82.94       87.32      5.31 o 
  -4  11   6      293.22      345.72     26.91 o 
  -3  11   6      243.06      250.25     13.51 o 
  -2  11   6       10.25       13.06      3.19 o 
  -1  11   6       87.72       84.05      6.97 o 
   0  11   6      179.69      173.54      8.49 o 
   1  11   6      456.79      435.70     20.53 o 
   2  11   6       22.49       21.97      4.59 o 
   3  11   6       90.28       82.20      9.69 o 
   4  11   6        6.12       10.59      2.35 o 
  -4  12   6       28.92       33.89      7.30 o 
  -3  12   6      108.29      108.78      6.66 o 
  -2  12   6      452.10      424.91     21.45 o 
  -1  12   6      443.73      473.37     17.14 o 
   0  12   6        0.11        5.22      1.60 o 
   1  12   6       48.78       56.57      7.46 o 
   2  12   6       22.97       22.16      8.57 o 
   3  12   6      375.95      405.35     24.45 o 
  -4  13   6       81.01       82.30      5.70 o 
  -3  13   6       30.59       39.67      2.87 o 
  -2  13   6       14.88       13.32      2.46 o 
  -1  13   6        5.62        7.83      1.96 o 
   0  13   6      149.39      152.27     13.53 o 
   1  13   6        0.24        5.59      1.45 o 
   2  13   6      593.97      593.26     18.81 o 
   3  13   6      153.92      149.74     10.82 o 
  -3  14   6        0.53        6.06      3.77 o 
  -2  14   6       37.22       36.84      5.66 o 
  -1  14   6       49.67       50.43      4.54 o 
   0  14   6      117.34      132.09      8.01 o 
   1  14   6       77.99       77.97      6.62 o 
   2  14   6      160.69      152.78      7.83 o 
  -2  15   6       67.16       70.99      5.67 o 
  -1  15   6        2.01        7.20      2.01 o 
   0  15   6        3.26        3.27      1.30 o 
   1  15   6       10.97       11.47      2.50 o 
   2  15   6       88.97       99.79     12.90 o 
  -1  16   6       11.86        8.43      8.07 o 
   0  16   6      109.18      115.66     11.25 o 
  -6   1   7       20.92       12.42      4.20 o 
  -5   1   7       65.96       65.48      4.12 o 
  -4   1   7       28.36       30.08      3.09 o 
  -3   1   7      172.13      174.44     11.79 o 
  -2   1   7       46.09       35.06      2.54 o 
  -1   1   7       46.00       48.05      3.45 o 
   0   1   7       71.28       64.71      2.66 o 
   1   1   7       14.65       21.44      1.96 o 
   2   1   7        1.61        4.55      1.92 o 
   3   1   7       60.82       59.05      6.29 o 
   4   1   7       21.83       19.81      2.52 o 
   5   1   7       80.69       83.09      5.63 o 
  -6   2   7       53.16       59.02     18.48 o 
  -5   2   7        1.65        5.07      1.82 o 
  -4   2   7        1.05        4.24      1.98 o 
  -3   2   7       58.73       50.71      4.38 o 
  -2   2   7      104.37       96.79      3.69 o 
  -1   2   7      638.40      640.03     11.35 o 
   0   2   7      280.96      267.73      4.62 o 
   1   2   7      400.45      423.00     17.14 o 
   2   2   7      514.26      506.27     12.51 o 
   3   2   7       16.01       19.04      2.59 o 
   4   2   7       12.57       11.77      3.05 o 
   5   2   7        0.45        3.49      1.50 o 
  -6   3   7       43.43       31.42      6.28 o 
  -5   3   7        0.12        4.82      3.11 o 
  -4   3   7      280.02      297.26      8.86 o 
  -3   3   7      365.16      325.89      9.29 o 
  -2   3   7        0.11        2.86      0.94 o 
  -1   3   7        1.44        2.51      1.18 o 
   0   3   7       57.74       62.78      3.90 o 
   1   3   7      186.61      195.00      8.00 o 
   2   3   7      569.65      537.71     18.85 o 
   3   3   7      411.11      410.16     11.63 o 
   4   3   7       35.75       22.80      3.25 o 
   5   3   7        1.14        4.33      1.90 o 
  -6   4   7       15.07       20.27      9.38 o 
  -5   4   7       31.30       32.16      5.11 o 
  -4   4   7        6.48        5.14      1.80 o 
  -3   4   7      130.10      127.90      6.38 o 
  -2   4   7      561.30      551.39     19.27 o 
  -1   4   7      883.95      846.25     25.33 o 
   0   4   7     1733.47     1861.22     46.60 o 
   1   4   7       81.47       78.79      3.86 o 
   2   4   7       57.18       59.91      4.07 o 
   3   4   7       96.00       91.41      9.34 o 
   4   4   7      451.23      473.91     22.51 o 
   5   4   7       97.19       94.67      6.39 o 
  -5   5   7      108.65      118.32     12.73 o 
  -4   5   7      119.70      123.09      7.26 o 
  -3   5   7      106.03      102.26      4.03 o 
  -2   5   7      325.93      314.08     10.51 o 
  -1   5   7       35.15       49.04      3.28 o 
   0   5   7       43.18       44.24      8.83 o 
   1   5   7      248.39      242.14      6.92 o 
   2   5   7      297.12      297.74     18.01 o 
   3   5   7      402.40      375.81     12.96 o 
   4   5   7        2.76        5.04      1.41 o 
   5   5   7       31.31       35.11      8.91 o 
  -5   6   7       23.19       26.25      3.13 o 
  -4   6   7        0.02        0.36      1.71 o 
  -3   6   7        6.97        6.91      1.19 o 
  -2   6   7       69.12       60.02      3.25 o 
  -1   6   7     1324.17     1406.82     38.63 o 
   0   6   7      606.13      609.64     18.47 o 
   1   6   7      215.98      214.18      8.83 o 
   2   6   7      119.19      101.76      7.05 o 
   3   6   7       42.82       45.95      4.46 o 
   4   6   7        0.38        6.67      1.94 o 
   5   6   7      100.01      111.57     13.64 o 
  -5   7   7      135.93      131.79      7.06 o 
  -4   7   7      124.65      115.22     13.69 o 
  -3   7   7      230.68      205.96     13.12 o 
  -2   7   7       27.09       28.29      2.32 o 
  -1   7   7        0.06        5.69      3.66 o 
   0   7   7        3.93       10.55      2.03 o 
   1   7   7      270.07      236.69      9.16 o 
   2   7   7      330.86      297.83     16.72 o 
   3   7   7      139.20      131.42     12.66 o 
   4   7   7      367.68      387.22     13.11 o 
   5   7   7      190.54      189.77     10.76 o 
  -5   8   7        4.20        6.23      3.20 o 
  -4   8   7       82.65       77.39      5.02 o 
  -3   8   7       86.18       85.54      5.98 o 
  -2   8   7      504.73      499.16     21.49 o 
  -1   8   7     1231.17     1256.49     35.52 o 
   0   8   7      125.35      125.45     10.71 o 
   1   8   7      185.70      173.97      5.61 o 
   2   8   7        3.55        4.77      1.43 o 
   3   8   7      137.64      133.89     15.47 o 
   4   8   7      113.15      129.60      9.07 o 
  -5   9   7       72.23       53.61      6.09 o 
  -4   9   7       76.35       78.94      6.48 o 
  -3   9   7       69.62       68.39      6.26 o 
  -2   9   7       21.91       18.25      1.91 o 
  -1   9   7       53.68       54.98      5.88 o 
   0   9   7        7.91        7.10      0.95 o 
   1   9   7       87.02       69.98      7.95 o 
   2   9   7      329.81      348.75     16.84 o 
   3   9   7       67.48       84.66      6.19 o 
   4   9   7      105.29      102.27      9.77 o 
  -4  10   7        8.63        8.57      4.66 o 
  -3  10   7       71.22       66.73      5.64 o 
  -2  10   7      310.02      299.93      8.55 o 
  -1  10   7        4.13        4.91      1.68 o 
   0  10   7      242.59      204.64     24.54 o 
   1  10   7       92.58       88.52      6.58 o 
   2  10   7       24.66       29.69      5.95 o 
   3  10   7       71.97       62.25      4.31 o 
   4  10   7      139.92      156.48      9.27 o 
  -4  11   7        0.33        4.44      2.07 o 
  -3  11   7        7.92        8.31      6.12 o 
  -2  11   7       11.53       12.02      2.01 o 
  -1  11   7        9.14       11.49      1.93 o 
   0  11   7       50.95       50.76      6.70 o 
   1  11   7       49.13       38.64      4.20 o 
   2  11   7      227.31      208.13     11.56 o 
   3  11   7      304.90      320.68     10.38 o 
  -4  12   7        0.60        7.17      2.77 o 
  -3  12   7      206.44      193.45     10.91 o 
  -2  12   7       65.00       68.30      6.72 o 
  -1  12   7        6.11        5.88      1.59 o 
   0  12   7       14.82       13.01      8.28 o 
   1  12   7       56.29       39.25      5.35 o 
   2  12   7       34.85       30.45      3.11 o 
   3  12   7       18.67       21.40      5.35 o 
  -3  13   7        4.07        4.11      2.97 o 
  -2  13   7      218.38      223.52     14.20 o 
  -1  13   7        9.54       10.20      4.29 o 
   0  13   7       20.24       13.11      3.98 o 
   1  13   7        9.24       10.62      1.94 o 
   2  13   7       54.31       52.23      6.73 o 
  -2  14   7        0.23        5.91      1.88 o 
  -1  14   7        4.11        4.70      2.15 o 
   0  14   7       79.32       79.90      9.45 o 
   1  14   7        2.29        5.35      3.73 o 
   2  14   7        5.06        9.33      3.92 o 
  -1  15   7        8.63       19.74      3.63 o 
   0  15   7       68.44       67.60     11.54 o 
   1  15   7       36.63       34.22      7.02 o 
  -6   0   8       68.02       56.44      9.05 o 
  -5   0   8      183.80      211.10     10.83 o 
  -4   0   8      528.01      529.49     20.47 o 
  -3   0   8        7.34        8.11      2.19 o 
  -2   0   8      603.83      621.18     19.80 o 
  -1   0   8     1290.45     1264.25     40.39 o 
   0   0   8     2231.19     2325.24    103.33 o 
   1   0   8     2067.85     2042.41     67.14 o 
   2   0   8      405.75      368.14     73.39 o 
   3   0   8       30.89       26.23      4.07 o 
   4   0   8      404.58      421.01     28.88 o 
   5   0   8      141.03      171.92     16.75 o 
  -5   1   8       72.76       76.80      4.43 o 
  -4   1   8      403.35      418.20     10.11 o 
  -3   1   8     1131.44     1105.67     24.60 o 
  -2   1   8      255.86      233.55      6.95 o 
  -1   1   8      191.43      172.73      7.02 o 
   0   1   8        5.32       12.54      2.01 o 
   1   1   8      135.58      140.57      5.25 o 
   2   1   8      386.62      364.09     19.72 o 
   3   1   8     1138.12     1199.38     31.32 o 
   4   1   8      120.91      122.56      8.68 o 
   5   1   8        1.42        4.09      3.09 o 
  -5   2   8      240.78      251.66      9.42 o 
  -4   2   8       64.68       57.05      4.59 o 
  -3   2   8       27.88       25.89      3.68 o 
  -2   2   8        8.21        6.30      2.34 o 
  -1   2   8      257.21      252.59      5.95 o 
   0   2   8     2610.28     2547.44     60.17 o 
   1   2   8      845.11      822.56     31.99 o 
   2   2   8      297.50      283.36     12.37 o 
   3   2   8      105.16      121.06     13.87 o 
   4   2   8       14.12       12.02      2.85 o 
   5   2   8      144.39      143.00      8.49 o 
  -5   3   8      249.28      269.19     24.68 o 
  -4   3   8       55.92       61.04      3.69 o 
  -3   3   8      234.87      237.20      6.53 o 
  -2   3   8      391.45      373.48     15.14 o 
  -1   3   8        0.36        4.35      1.33 o 
   0   3   8      200.55      197.58     22.23 o 
   1   3   8        8.04        9.77      2.14 o 
   2   3   8      405.97      408.06     11.02 o 
   3   3   8       48.70       53.36      4.53 o 
   4   3   8       57.73       56.99      5.18 o 
   5   3   8      193.88      202.32     16.07 o 
  -5   4   8      280.80      262.07     13.83 o 
  -4   4   8        0.08        0.75      1.37 o 
  -3   4   8        1.91        4.36      1.07 o 
  -2   4   8       17.21       21.61      2.78 o 
  -1   4   8      637.66      654.96     19.08 o 
   0   4   8      908.74      879.15     25.41 o 
   1   4   8      393.42      390.00      9.55 o 
   2   4   8       54.36       63.69      3.93 o 
   3   4   8        8.51       10.41      2.27 o 
   4   4   8       12.26       10.44      2.37 o 
   5   4   8      307.61      303.96     13.65 o 
  -5   5   8       70.57       83.27      6.10 o 
  -4   5   8      408.57      373.04     19.47 o 
  -3   5   8        1.45        3.66      1.09 o 
  -2   5   8      335.26      316.30     14.51 o 
  -1   5   8        0.08       -0.44      2.41 o 
   0   5   8      289.86      240.42     29.52 o 
   1   5   8      114.55      101.09      5.55 o 
   2   5   8      190.60      179.78     15.31 o 
   3   5   8        3.79        5.78      1.86 o 
   4   5   8      102.16       96.29      5.49 o 
   5   5   8        1.25        7.64      4.00 o 
  -5   6   8       65.79       62.08      9.12 o 
  -4   6   8      136.95      143.75     12.82 o 
  -3   6   8       12.69       12.21      1.45 o 
  -2   6   8       60.20       76.79      6.04 o 
  -1   6   8      506.65      530.26     18.34 o 
   0   6   8       90.46       86.11      8.09 o 
   1   6   8      298.98      309.12     13.96 o 
   2   6   8       33.50       22.94      3.59 o 
   3   6   8       45.83       35.86      3.65 o 
   4   6   8        6.35        7.56      1.53 o 
  -5   7   8       15.32       17.06      3.61 o 
  -4   7   8        8.72        9.74      2.38 o 
  -3   7   8       23.88       24.54      3.49 o 
  -2   7   8       69.89       64.52      5.72 o 
  -1   7   8      107.52      123.56      6.25 o 
   0   7   8      104.02      111.44      8.44 o 
   1   7   8        1.33        6.16      1.78 o 
   2   7   8      113.73      111.16      6.19 o 
   3   7   8       62.48       63.40      4.52 o 
   4   7   8        0.28        4.56      2.01 o 
  -5   8   8        2.03        5.87      3.96 o 
  -4   8   8       55.13       44.52      5.33 o 
  -3   8   8       14.60       12.14      3.89 o 
  -2   8   8       10.19       19.95      2.67 o 
  -1   8   8      114.99      109.99      9.58 o 
   0   8   8       82.38      101.85     13.17 o 
   1   8   8      101.59       88.11      8.10 o 
   2   8   8       16.71       23.84      3.35 o 
   3   8   8        1.91        4.95      3.40 o 
   4   8   8        5.40        9.90      3.57 o 
  -4   9   8       74.47       67.15      6.09 o 
  -3   9   8       65.49       57.67      7.09 o 
  -2   9   8      387.30      402.49     18.93 o 
  -1   9   8      321.96      325.43     14.85 o 
   0   9   8        1.13        5.81      1.75 o 
   1   9   8       23.05       20.52      3.59 o 
   2   9   8      132.45      120.60      9.37 o 
   3   9   8       27.69       31.04      5.65 o 
   4   9   8       80.94       89.34      8.10 o 
  -4  10   8        3.32        5.81      3.26 o 
  -3  10   8        0.54        3.56      3.73 o 
  -2  10   8      215.44      229.12     14.77 o 
  -1  10   8      225.67      247.43     13.53 o 
   0  10   8       28.15       25.48      4.33 o 
   1  10   8      375.16      380.39     16.43 o 
   2  10   8       40.50       58.43      5.00 o 
   3  10   8        4.29        9.65      2.32 o 
  -4  11   8        9.49        6.66      3.19 o 
  -3  11   8      157.32      147.31      8.37 o 
  -2  11   8       33.65       28.77      5.38 o 
  -1  11   8      185.81      173.74     14.48 o 
   0  11   8        0.26        4.61      1.53 o 
   1  11   8        8.87        9.60      2.55 o 
   2  11   8      205.54      210.43     13.91 o 
   3  11   8      122.78      115.64     14.67 o 
  -3  12   8       34.46       29.19      8.80 o 
  -2  12   8      140.74      153.81     18.72 o 
  -1  12   8       67.92       72.86      7.56 o 
   0  12   8      428.53      442.72     20.09 o 
   1  12   8       79.11       80.57     11.63 o 
   2  12   8      152.75      166.71     10.67 o 
  -2  13   8      118.41      111.39     20.46 o 
  -1  13   8        0.52        3.68      2.44 o 
   0  13   8       71.12       54.55      6.10 o 
   1  13   8      110.50      133.43      9.75 o 
   2  13   8       51.45       59.53     10.64 o 
  -1  14   8        5.13       11.74      3.16 o 
   0  14   8      251.82      271.02     16.83 o 
   1  14   8      114.64      108.74     14.78 o 
  -5   1   9      111.55       89.90     10.73 o 
  -4   1   9      117.89       93.57      8.93 o 
  -3   1   9        3.48        3.37      1.60 o 
  -2   1   9        8.93        9.71      1.57 o 
  -1   1   9       23.00       28.95      5.08 o 
   0   1   9      535.70      507.19     18.10 o 
   1   1   9       55.84       51.82      3.17 o 
   2   1   9       73.96       86.23      8.11 o 
   3   1   9      221.83      192.71      9.09 o 
   4   1   9        1.58        6.63      2.68 o 
  -5   2   9       58.25       59.07      4.92 o 
  -4   2   9        0.05        3.69      1.46 o 
  -3   2   9      230.60      199.93     11.97 o 
  -2   2   9      535.63      527.15     12.92 o 
  -1   2   9     2560.56     2504.41     67.40 o 
   0   2   9      677.33      673.32     15.48 o 
   1   2   9      291.48      282.54     11.84 o 
   2   2   9      231.45      242.66      7.95 o 
   3   2   9       49.77       42.26      4.33 o 
   4   2   9       70.92       86.37      7.96 o 
  -5   3   9       19.69       20.14      5.26 o 
  -4   3   9        4.48        6.85      1.78 o 
  -3   3   9      492.40      488.23     14.19 o 
  -2   3   9      530.09      497.04     26.12 o 
  -1   3   9        8.15       14.47      1.97 o 
   0   3   9      252.86      254.77     11.22 o 
   1   3   9        0.87        4.51      1.75 o 
   2   3   9        0.03        5.79      2.02 o 
   3   3   9      388.95      359.93     28.07 o 
   4   3   9      166.48      186.40     12.34 o 
  -5   4   9      225.38      229.04     22.06 o 
  -4   4   9      218.03      215.28     10.28 o 
  -3   4   9       64.79       59.80      4.17 o 
  -2   4   9       40.10       30.69      3.82 o 
  -1   4   9      438.79      426.98     13.16 o 
   0   4   9       48.72       55.85      5.16 o 
   1   4   9      863.10      831.50     29.29 o 
   2   4   9      387.53      358.69     26.00 o 
   3   4   9      141.53      133.09      8.41 o 
   4   4   9        9.34       11.53      2.82 o 
  -5   5   9        5.44        2.74      1.73 o 
  -4   5   9      273.92      260.92     10.55 o 
  -3   5   9      116.33      128.25     11.50 o 
  -2   5   9      467.17      495.87     15.95 o 
  -1   5   9      765.03      772.16     22.07 o 
   0   5   9       25.95       24.82      3.40 o 
   1   5   9      177.47      163.36      8.83 o 
   2   5   9       93.37       92.75      6.47 o 
   3   5   9       33.00       49.00      4.81 o 
   4   5   9      425.35      442.86     24.87 o 
  -5   6   9      136.72      132.70     11.41 o 
  -4   6   9      205.86      185.61      8.95 o 
  -3   6   9       11.73       11.86      3.07 o 
  -2   6   9     1612.44     1590.41     40.74 o 
  -1   6   9       60.58       73.72      6.51 o 
   0   6   9       31.10       30.85      3.51 o 
   1   6   9     1089.81     1033.94     50.76 o 
   2   6   9      587.90      579.74     26.92 o 
   3   6   9      457.83      499.38     16.26 o 
   4   6   9       88.69       93.06      6.70 o 
  -4   7   9       81.62       76.78      5.51 o 
  -3   7   9       29.53       34.97      4.86 o 
  -2   7   9      185.79      189.96     10.02 o 
  -1   7   9      951.58      973.97     25.96 o 
   0   7   9       62.36       78.53      6.60 o 
   1   7   9      228.37      218.02     18.56 o 
   2   7   9       11.14        9.80      3.53 o 
   3   7   9      288.81      294.42     11.15 o 
   4   7   9      176.86      172.55     10.33 o 
  -4   8   9      195.54      232.94     12.83 o 
  -3   8   9      147.01      171.04     13.57 o 
  -2   8   9        9.34       15.95      4.24 o 
  -1   8   9       99.75       86.32     10.48 o 
   0   8   9      906.79      924.00     36.39 o 
   1   8   9      197.54      217.85     11.59 o 
   2   8   9      517.48      497.01     27.27 o 
   3   8   9      269.70      264.69     10.45 o 
  -4   9   9       45.03       61.12      8.01 o 
  -3   9   9      495.48      484.86     21.18 o 
  -2   9   9      536.50      546.82     29.02 o 
  -1   9   9       91.87       96.35     10.65 o 
   0   9   9       60.59       60.14      7.40 o 
   1   9   9       57.34       37.64      5.24 o 
   2   9   9        1.14        6.64      3.62 o 
   3   9   9      150.52      146.86     12.42 o 
  -3  10   9      795.42      810.32     42.15 o 
  -2  10   9       18.32       14.60      3.06 o 
  -1  10   9       13.07       10.29      2.27 o 
   0  10   9       67.80       67.80      7.86 o 
   1  10   9       88.99       71.58      7.31 o 
   2  10   9      350.25      338.17     18.55 o 
   3  10   9       86.94       85.98      7.65 o 
  -3  11   9       47.72       52.29      5.42 o 
  -2  11   9       81.57       75.74      7.06 o 
  -1  11   9       22.46       16.96      2.95 o 
   0  11   9      281.37      305.60     17.85 o 
   1  11   9        1.78        4.54      2.39 o 
   2  11   9       39.28       41.20      5.73 o 
  -2  12   9      115.77      118.93     21.67 o 
  -1  12   9       22.20       20.52      3.15 o 
   0  12   9       74.82       56.59      9.93 o 
   1  12   9      205.21      172.07     13.21 o 
   2  12   9       47.03       50.34      5.44 o 
  -1  13   9        3.64        9.58      3.13 o 
   0  13   9        7.92       10.93      2.84 o 
   1  13   9        2.77        5.48      2.13 o 
  -5   0  10      293.16      262.28     15.34 o 
  -4   0  10      264.39      329.47     24.45 o 
  -3   0  10       36.51       34.92      6.71 o 
  -2   0  10       76.60      106.46     12.81 o 
  -1   0  10      359.47      385.95     15.30 o 
   0   0  10      500.13      430.87     27.20 o 
   1   0  10      326.05      284.44     14.14 o 
   2   0  10      130.67      177.88     12.40 o 
   3   0  10      334.89      320.03     53.41 o 
   4   0  10      191.48      177.67     12.05 o 
  -5   1  10       20.46       16.25      3.69 o 
  -4   1  10       45.99       50.52      7.31 o 
  -3   1  10       80.45       93.98      5.05 o 
  -2   1  10     1155.35     1142.70     38.89 o 
  -1   1  10        3.26        3.15      1.06 o 
   0   1  10      306.51      277.80     13.53 o 
   1   1  10      192.84      175.14      8.17 o 
   2   1  10        5.38        9.11      2.98 o 
   3   1  10        9.25       24.07      3.77 o 
   4   1  10       44.26       31.70      3.77 o 
  -5   2  10       28.32       41.98      7.42 o 
  -4   2  10       38.41       53.41      3.30 o 
  -3   2  10      105.17      113.57     10.74 o 
  -2   2  10       23.36       17.64      3.55 o 
  -1   2  10      808.71      711.29     39.76 o 
   0   2  10      145.66      126.24      4.82 o 
   1   2  10      140.50      144.94      7.57 o 
   2   2  10      427.67      402.94     15.65 o 
   3   2  10      207.56      208.86      9.18 o 
   4   2  10      208.23      197.72     10.11 o 
  -5   3  10       29.59       29.11     11.74 o 
  -4   3  10        0.86        3.42      1.36 o 
  -3   3  10       18.76       19.59      4.64 o 
  -2   3  10       68.63       72.25      6.32 o 
  -1   3  10     1083.27     1126.56     33.49 o 
   0   3  10      162.36      164.73     11.28 o 
   1   3  10       70.27       54.48      7.94 o 
   2   3  10      233.71      214.88     10.27 o 
   3   3  10       41.41       30.87      3.92 o 
   4   3  10      243.69      275.16     13.40 o 
  -4   4  10       32.47       27.10      2.70 o 
  -3   4  10       42.29       40.21      5.81 o 
  -2   4  10        0.24        4.86      1.46 o 
  -1   4  10      365.91      375.14     12.32 o 
   0   4  10      251.11      260.33     10.64 o 
   1   4  10       82.87       56.21     10.79 o 
   2   4  10      114.60       96.85      7.11 o 
   3   4  10      100.93       77.41      8.42 o 
   4   4  10      152.31      145.69      7.70 o 
  -4   5  10        3.92        7.29      1.90 o 
  -3   5  10      180.36      169.65     12.14 o 
  -2   5  10       47.81       49.59      6.42 o 
  -1   5  10      342.22      340.67     11.66 o 
   0   5  10       77.60       74.49      6.98 o 
   1   5  10       12.08        4.19      3.84 o 
   2   5  10        8.51       14.54      4.85 o 
   3   5  10       15.30       18.99      4.14 o 
  -4   6  10        7.91        6.26      2.16 o 
  -3   6  10        8.13        8.59      2.28 o 
  -2   6  10      496.64      539.13     28.50 o 
  -1   6  10      224.62      219.06     24.20 o 
   0   6  10        0.04        6.38      3.40 o 
   1   6  10       61.24       72.34      5.47 o 
   2   6  10       44.26       35.61      5.53 o 
   3   6  10       66.21       58.97      4.62 o 
  -4   7  10        1.86        9.04      3.54 o 
  -3   7  10       88.21       88.15      6.31 o 
  -2   7  10       12.17       16.75      4.89 o 
  -1   7  10       91.17       83.43     10.04 o 
   0   7  10      140.03      136.71     10.86 o 
   1   7  10       32.80       23.85      3.98 o 
   2   7  10       86.85       70.28      8.80 o 
   3   7  10        2.32        4.07      1.98 o 
  -4   8  10      131.24      119.62      9.88 o 
  -3   8  10        4.52        2.50      1.96 o 
  -2   8  10       32.00       42.35      8.46 o 
  -1   8  10       28.98       30.63      5.12 o 
   0   8  10      285.90      295.19     18.68 o 
   1   8  10       43.57       32.01      5.32 o 
   2   8  10       31.31       47.01      9.27 o 
   3   8  10        8.09       16.76      3.77 o 
  -3   9  10        6.72        5.35      2.20 o 
  -2   9  10       16.06       24.46      4.12 o 
  -1   9  10      169.07      157.96     16.34 o 
   0   9  10        8.35        5.90      1.66 o 
   1   9  10       96.95       86.18     10.12 o 
   2   9  10       13.47        9.38      2.83 o 
  -3  10  10       58.60       61.99     16.44 o 
  -2  10  10      340.02      315.04     22.40 o 
  -1  10  10        5.28        9.53      3.09 o 
   0  10  10       20.62       18.01      3.47 o 
   1  10  10      102.19       98.50     14.24 o 
   2  10  10       78.71       85.31     11.48 o 
  -2  11  10       42.31       45.56      7.01 o 
  -1  11  10       36.66       39.74      7.56 o 
   0  11  10      193.45      210.76      9.78 o 
   1  11  10       61.95       50.69      6.30 o 
  -1  12  10        0.06        5.99      2.04 o 
   0  12  10        0.13        4.08      2.19 o 
  -4   1  11        5.82        8.21      2.06 o 
  -3   1  11        7.61        5.74      2.19 o 
  -2   1  11       40.32       28.02      4.41 o 
  -1   1  11        0.80        1.45      0.93 o 
   0   1  11      223.71      232.98     14.46 o 
   1   1  11       45.52       44.72      4.45 o 
   2   1  11       24.55       24.84      5.87 o 
   3   1  11        3.62       11.35      2.91 o 
  -4   2  11        5.08       14.79      3.92 o 
  -3   2  11      129.54      134.35     15.83 o 
  -2   2  11       10.02       14.07      2.66 o 
  -1   2  11        3.46        3.16      1.91 o 
   0   2  11      184.01      190.26     10.89 o 
   1   2  11        0.01        4.90      2.36 o 
   2   2  11      332.30      317.53     19.83 o 
   3   2  11       10.80       12.58      3.29 o 
  -4   3  11       48.75       54.69      5.09 o 
  -3   3  11       33.89       36.74      3.63 o 
  -2   3  11      312.52      337.33     19.45 o 
  -1   3  11       97.71       91.27      6.47 o 
   0   3  11       29.16       21.97      3.06 o 
   1   3  11       19.96       17.03      4.03 o 
   2   3  11        4.24        9.42      2.33 o 
   3   3  11        3.32       11.24      2.59 o 
  -4   4  11      377.99      397.99     18.31 o 
  -3   4  11       59.73       65.29      4.69 o 
  -2   4  11        3.83        6.65      2.50 o 
  -1   4  11      193.12      183.00     12.42 o 
   0   4  11        1.76        5.98      2.13 o 
   1   4  11        9.51       13.67      4.80 o 
   2   4  11        3.73       15.73      4.01 o 
   3   4  11       24.77       23.11      3.35 o 
  -4   5  11        0.04        4.40      3.18 o 
  -3   5  11       21.00       20.77      5.30 o 
  -2   5  11      350.46      388.91     15.11 o 
  -1   5  11      280.72      269.77     17.24 o 
   0   5  11       48.41       39.57      5.68 o 
   1   5  11       88.93       91.76      6.98 o 
   2   5  11       36.40       42.24      5.83 o 
   3   5  11       43.40       44.28      6.20 o 
  -3   6  11       44.89       44.79      5.08 o 
  -2   6  11       49.24       63.75      5.06 o 
  -1   6  11       73.16       64.98     12.62 o 
   0   6  11        7.59       11.04      2.71 o 
   1   6  11        7.14       10.92      5.26 o 
   2   6  11       43.69       44.35      9.82 o 
  -3   7  11       75.22       84.00      6.77 o 
  -2   7  11        2.74       10.61      3.47 o 
  -1   7  11      431.78      447.23     21.14 o 
   0   7  11      495.18      452.72     15.55 o 
   1   7  11        9.10        7.42      2.94 o 
   2   7  11      109.38      105.97      9.03 o 
  -3   8  11       97.55      117.79     15.83 o 
  -2   8  11        0.80        3.66      1.73 o 
  -1   8  11        2.35       14.33      5.50 o 
   0   8  11       97.86       76.63     13.31 o 
   1   8  11        0.56        3.21      2.51 o 
   2   8  11       30.68       43.43      5.33 o 
  -2   9  11      121.17      116.22     10.53 o 
  -1   9  11      217.97      214.41     14.39 o 
   0   9  11       39.01       38.98      6.53 o 
   1   9  11        6.40        9.22      4.11 o 
  -1  10  11        1.33        3.66      4.00 o 
   0  10  11        0.01        6.63      2.41 o 
  -3   0  12      436.94      467.28     29.47 o 
  -2   0  12       82.05       73.12      7.98 o 
  -1   0  12       40.98       45.22     10.23 o 
   0   0  12        2.28        3.59      2.23 o 
   1   0  12      108.55      106.89      7.13 o 
   2   0  12       83.63       66.29     19.96 o 
  -3   1  12        0.29        7.10      2.21 o 
  -2   1  12       60.56       52.80      8.25 o 
  -1   1  12      431.32      484.12     20.24 o 
   0   1  12      420.29      415.56     25.10 o 
   1   1  12      282.52      277.62     21.71 o 
   2   1  12      104.53      116.92      6.18 o 
  -3   2  12      337.88      359.20     14.23 o 
  -2   2  12      272.95      287.42     11.42 o 
  -1   2  12       14.64       17.11      3.32 o 
   0   2  12        0.47       10.29      3.49 o 
   1   2  12        0.57        5.64      2.41 o 
   2   2  12      107.33       94.68      9.03 o 
  -3   3  12       25.00       27.21      3.42 o 
  -2   3  12       21.78       35.35      8.07 o 
  -1   3  12       76.22       63.58      9.26 o 
   0   3  12      597.80      645.85     34.71 o 
   1   3  12      264.27      266.89     11.69 o 
   2   3  12       77.20       86.55      6.52 o 
  -3   4  12      145.54      157.33     13.26 o 
  -2   4  12       72.50       86.88     10.92 o 
  -1   4  12        6.02        9.86      2.36 o 
   0   4  12      119.42      118.01      7.53 o 
   1   4  12        4.96        6.71      3.20 o 
   2   4  12       12.80       13.73      7.01 o 
  -3   5  12        0.82        5.26      2.20 o 
  -2   5  12       28.28       19.73      3.53 o 
  -1   5  12      148.43      151.43     18.21 o 
   0   5  12       26.18       20.19      7.68 o 
   1   5  12       11.16       16.19      3.41 o 
   2   5  12       19.35       29.47      5.67 o 
  -2   6  12       29.82       31.93      9.38 o 
  -1   6  12       10.41       11.70      2.73 o 
   0   6  12        0.50        1.92      2.43 o 
   1   6  12       61.78       59.62      5.85 o 
  -2   7  12       18.84       18.96      3.89 o 
  -1   7  12        4.70        5.11      2.03 o 
   0   7  12        1.07        8.24      8.65 o 
   1   7  12       77.91       69.29      8.88 o 
  -1   8  12        0.86        4.38      1.99 o 
   0   8  12       36.70       45.65     10.86 o 
  -2   1  13       20.68       33.27      5.57 o 
  -1   1  13       30.92       22.95      4.95 o 
   0   1  13       15.93       15.74      4.45 o 
   1   1  13       59.59       58.39     14.44 o 
  -2   2  13      156.69      145.63     28.40 o 
  -1   2  13      114.43      116.30     18.47 o 
   0   2  13        1.52        7.50      5.52 o 
   1   2  13        0.80        5.26      3.12 o 
  -2   3  13        9.48       11.68      6.21 o 
  -1   3  13        0.55        7.06      2.34 o 
   0   3  13      211.51      224.79     31.52 o 
   1   3  13       94.32       81.36      8.24 o 
  -1   4  13      128.01      157.83     10.11 o 
   0   4  13       10.16       15.12      4.13 o 
  -1   5  13       44.15       56.20      6.97 o 
   0   5  13      165.19      185.15      9.15 o 
                                                 
